# Supplementary material for: Comprehensive genomic analysis of multidrug-resistant Pseudomonas aeruginosa isolates from companion animals in Germany
Source: Front Microbiol. 2026 Jan 28;17:1754860. doi: 10.3389/fmicb.2026.1754860 (PMC12891117; doi:10.3389/fmicb.2026.1754860)
Supplement: Supplementary Table S1 — The summary of WGS data, metadata, MLST, AST results, AMR genes, Virulence genes, plasmid analysis, and SNP typing of 72 P. aeruginosa isolates. [file Table_1.XLSX]

## Sheet: coverage and reads
ID	Sequencing metrics	Assembly metrics					Species identification
	Theoretical.coverage	L50	N50	# contigs	GC (%)	Total length	1stMatch	%1stMatch
23Y0060	103	7	251692	69	66.44	6391406	Pseudomonas aeruginosa	56.86
23Y0061	61	8	235301	62	66.45	6392587	Pseudomonas aeruginosa	87.93
23Y0062	94	10	235970	81	66.38	6409866	Pseudomonas aeruginosa	51.34
23Y0063	106	8	234165	59	66.42	6582126	Pseudomonas aeruginosa	55.77
23Y0064	55	14	144879	104	65.96	6656665	Pseudomonas aeruginosa	81.68
23Y0065	74	12	198076	84	66.3	6522059	Pseudomonas aeruginosa	70.19
23Y0066	82	8	277311	94	65.96	6921525	Pseudomonas aeruginosa	57.85
23Y0068	85	7	380199	51	66.46	6313306	Pseudomonas aeruginosa	55.71
23Y0069	76	8	299114	79	66.45	6330601	Pseudomonas aeruginosa	57.1
23Y0070	65	9	224793	73	66.41	6391490	Pseudomonas aeruginosa	55.24
23Y0071	62	8	244355	76	66.5	6292697	Pseudomonas aeruginosa	53.1
23Y0072	95	9	288762	62	66.3	6420483	Pseudomonas aeruginosa	54.42
23Y0073	88	9	212287	78	66.44	6341343	Pseudomonas aeruginosa	54.47
23Y0074	87	13	179157	92	66.23	6500295	Pseudomonas aeruginosa	87.8
23Y0075	41	14	125627	106	66.35	6413548	Pseudomonas aeruginosa	88.08
23Y0076	68	11	219197	95	66.42	6441522	Pseudomonas aeruginosa	40.77
23Y0078	69	9	245055	59	66.39	6573452	Pseudomonas aeruginosa	55.55
23Y0079	66	8	243908	61	66.43	6496753	Pseudomonas aeruginosa	53.76
23Y0080	36	13	174369	85	66.43	6490932	Pseudomonas aeruginosa	56.69
23Y0081	58	10	174307	78	66.47	6413737	Pseudomonas aeruginosa	54.46
23Y0082	54	9	219000	65	66.53	6306911	Pseudomonas aeruginosa	57.92
23Y0083	47	10	218420	80	66.48	6358439	Pseudomonas aeruginosa	56.71
23y0084	77	10	199368	79	66.4	6315013	Pseudomonas aeruginosa	87.3
23Y0085	74	7	291772	48	66.39	6373966	Pseudomonas aeruginosa	57.28
23Y0086	104	10	211813	95	66.35	6598332	Pseudomonas aeruginosa	41.7
23Y0087	69	12	149333	88	66.28	6455933	Pseudomonas aeruginosa	59.62
23Y0088	78	10	226776	69	66.43	6332136	Pseudomonas aeruginosa	88.27
23Y0113	57	11	200954	80	66.17	6502645	Pseudomonas aeruginosa	89.17
23Y0114	70	9	244246	60	66.41	6419714	Pseudomonas aeruginosa	57.89
23Y0115	50	11	208094	110	66.01	6830728	Pseudomonas aeruginosa	61.73
23Y0136	44	9	225887	64	66.46	6514724	Pseudomonas aeruginosa	59.24
23Y0137	64	11	205485	80	66.46	6377941	Pseudomonas aeruginosa	56.41
23Y0138	68	10	210996	80	66.37	6434652	Pseudomonas aeruginosa	56.77
23Y0139	74	8	245969	54	66.51	6305691	Pseudomonas aeruginosa	57.12
23Y0140	73	9	271088	83	66.05	6802728	Pseudomonas aeruginosa	53.96
23Y0141	63	9	245559	84	66.18	6570609	Pseudomonas aeruginosa	55.31
23Y0142	73	12	196409	90	66.2	6642749	Pseudomonas aeruginosa	65
23Y0143	62	12	189901	117	66.1	6622565	Pseudomonas aeruginosa	85.31
23Y0144	69	10	224662	139	66.37	6477945	Pseudomonas aeruginosa	58.45
23Y0145	55	9	223890	68	66.51	6351949	Pseudomonas aeruginosa	66.38
23Y0146	110	8	286660	86	66.49	6394878	Pseudomonas aeruginosa	56.98
23Y0147	115	9	195398	78	66.38	6405081	Pseudomonas aeruginosa	57.05
23Y0148	47	17	110797	139	65.92	7014689	Pseudomonas aeruginosa	61.96
23Y0149	71	13	140781	77	66.51	6371522	Pseudomonas aeruginosa	52.97
23Y0150	84	13	130965	151	65.99	6927040	Pseudomonas aeruginosa	63.82
23Y0151	77	11	183568	64	66.31	6494728	Pseudomonas aeruginosa	85.6
23Y0152	90	12	189661	77	66.24	6775190	Pseudomonas aeruginosa	56.64
23Y0153	64	11	184702	87	66.13	6575071	Pseudomonas aeruginosa	60.87
23Y0154	73	11	211040	84	65.84	6964613	Pseudomonas aeruginosa	64.69
23Y0155	64	10	189983	85	66.35	6361100	Pseudomonas aeruginosa	54.5
23Y0156	58	12	182212	79	66.3	6416728	Pseudomonas aeruginosa	61.9
23Y0157	48	12	183592	91	66.26	6568791	Pseudomonas aeruginosa	58.62
23Y0158	55	10	209362	76	66.49	6294729	Pseudomonas aeruginosa	51.9
23Y0159	68	8	269201	74	66.37	6501572	Pseudomonas aeruginosa	57.37
23Y0160	64	9	232100	65	66.36	6282627	Pseudomonas aeruginosa	54.18
23Y0161	50	12	158523	87	66.46	6297150	Pseudomonas aeruginosa	55.46
23Y0163	53	12	154081	85	66.52	6304767	Pseudomonas aeruginosa	54.72
23Y0164	52	7	268344	59	66.56	6204466	Pseudomonas aeruginosa	57.76
23Y0166	55	8	247002	57	66.57	6355752	Pseudomonas aeruginosa	59.45
23Y0167	53	13	182786	101	66.12	6821715	Pseudomonas aeruginosa	54.48
23Y0168	37	20	121083	135	66.06	6794895	Pseudomonas aeruginosa	62.36
23Y0169	49	11	209766	82	65.9	7024148	Pseudomonas aeruginosa	59.89
23Y0170	42	13	162951	99	66.24	6698767	Pseudomonas aeruginosa	62.84
23Y0171	66	12	200654	87	65.99	6890562	Pseudomonas aeruginosa	57.72
23Y0172	58	14	154414	114	65.84	6921563	Pseudomonas aeruginosa	52.22
23Y0173	34	13	135747	105	66.39	6373424	Pseudomonas aeruginosa	56.19
23Y0174	91	12	203842	118	65.95	7003315	Pseudomonas aeruginosa	58.84
23Y0175	52	9	183802	84	66.52	6306086	Pseudomonas aeruginosa	53.53
23Y0176	65	9	211428	83	66.44	6339289	Pseudomonas aeruginosa	56.18
23Y0008	57	9	190717	75	66.50	6400918	Pseudomonas aeruginosa	55.71
23Y0077	67	9	248601	80	66.50	6291464	Pseudomonas aeruginosa	54.69
23Y0162	57	11	183981	158	65.75	7073023	Pseudomonas aeruginosa	65.61

## Sheet: AST, MLST, AMR genes
No.	ID	Origin	Date of isolation	Geographical Locations	Sampling sites	MALDI-TOF	MALDI Score	WGS data	Ciprofloxacin	Levofloxacin	Amikacin	Colistin	Chloramphenicol	Fosfomycin	Tigecycline	Trimethoprim/Sulfamethoxazole	Piperacillin	Cefotaxim	Ceftazidime	Piperacillin/Tazobactam	Ceftazidime/Avibactam	Ceftolozan/Tazobactam	Imipenem	Meropenem	Sequence types	Number of AMR genes Found	blaOXA.395	blaOXA.396	blaOXA.485	blaOXA.486	blaOXA.488	blaOXA.494	blaOXA.847	blaOXA.902	blaOXA.903	blaOXA.905	blaOXA.50	blaPAO_1	blaPAO_2	blaPAO_3	blaPAO_4	blaPDC.121	blaPDC.133	blaPDC.167	blaPDC.189	blaPDC.197	blaPDC.19a	blaPDC.211	blaPDC.274
									CIP	LEV	AMK	COL	CMP	FOS	TGC	T/S	PIP	CTX	CAZ	PIT	CAA	CTA	IMP	MER
1	23Y0148	Dog	2023-06-13	Lower Saxony	Ear	Pseudomonas aeruginosa	2.36	Pseudomonas aeruginosa	S	S	S	I	R	S	R	R	S	R	S	S	S	S	S	S	253	50	.	.	.	.	100	.	.	.	.	.	.	.	.	.	100	.	.	.	.	.	.	.	.
2	23Y0150	Dog	2023-06-16	North Rhine-Westphalia	Ear	Pseudomonas aeruginosa	2.28	Pseudomonas aeruginosa	R	R	S	I	I	R	R	S	S	I	S	S	S	S	S	S	253	46	.	.	.	.	100	.	.	.	.	.	.	.	.	.	100	.	.	.	.	.	.	.	.
3	23Y0154	Dog	2023-06-15	Schleswig-Holstein	Ear	Pseudomonas aeruginosa	2.4	Pseudomonas aeruginosa	S	S	S	I	R	S	R	R	S	R	S	S	S	S	S	S	253	48	.	.	.	.	100	.	.	.	.	.	.	.	.	.	100	.	.	.	.	.	.	.	.
4	23Y0071	Dog	2023-06-07	Bavaria	Ear	Pseudomonas aeruginosa	2.32	Pseudomonas aeruginosa	R	R	S	I	R	S	R	S	S	R	S	S	S	S	S	S	258	47	.	100	.	.	.	.	.	.	.	.	.	.	100	.	.	.	.	.	.	.	.	.	.
5	23Y0077	Dog	2023-06-08	North Rhine-Westphalia	Ear	Pseudomonas aeruginosa	2.14	Pseudomonas aeruginosa	R	R	S	I	R	S	R	S	S	R	S	S	S	S	S	S	258	47	.	100	.	.	.	.	.	.	.	.	.	.	100	.	.	.	.	.	.	.	.	.	.
6	23Y0159	Dog	2023-06-13	North Rhine-Westphalia	Ear	Pseudomonas aeruginosa	2.31	Pseudomonas aeruginosa	S	S	S	I	R	S	R	R	S	R	S	S	S	S	S	S	258	48	.	100	.	.	.	.	.	.	.	.	.	.	100	.	.	.	.	.	.	.	.	.	.
7	23Y0169	Cat	2023-06-15	Baden-Wuerttemberg	Skin	Pseudomonas aeruginosa	2.41	Pseudomonas aeruginosa	S	S	S	I	R	R	R	R	S	R	S	S	S	S	S	S	395	49	.	.	.	.	100	.	.	.	.	100	.	.	100	.	.	.	.	.	.	.	.	.	.
8	23Y0171	Cat	2023-06-15	North Rhine-Westphalia	Nose	Pseudomonas aeruginosa	2.23	Pseudomonas aeruginosa	S	S	S	I	R	R	R	R	S	R	S	S	S	S	S	S	395	49	.	.	.	.	100	.	.	.	.	100	.	.	100	.	.	.	.	.	.	.	.	.	.
9	23Y0174	Cat	2023-06-16	Bavaria	Wound	Pseudomonas aeruginosa	2.32	Pseudomonas aeruginosa	S	S	S	I	R	S	R	R	S	R	S	S	S	S	S	S	395	49	.	.	.	.	100	.	.	.	.	100	.	.	100	.	.	.	.	.	.	.	.	.	.
64	23Y0066	Dog	2023-06-06	Brandenburg	Ear	Pseudomonas aeruginosa	2.32	Pseudomonas aeruginosa	S	S	S	I	R	R	R	R	S	R	S	S	S	S	S	S	244	47	.	.	.	.	.	.	100	.	.	.	.	100	.	.	.	.	.	.	.	.	.	.	.
67	23Y0115	Dog	2023-06-10	Baden-Wuerttemberg	Vagina	Pseudomonas aeruginosa	2.4	Pseudomonas aeruginosa	S	S	S	I	R	R	R	R	S	R	S	S	S	S	S	S	244	47	.	.	.	.	.	.	100	.	.	.	.	100	.	.	.	.	.	.	.	.	.	.	.
69	23Y0147	Dog	2023-06-13	Hesse	Ear	Pseudomonas aeruginosa	2.24	Pseudomonas aeruginosa	S	S	S	I	R	R	R	R	S	R	S	S	S	S	S	S	244	47	.	.	.	.	.	.	100	.	.	.	.	100	.	.	.	.	.	.	.	.	.	.	.
10	23Y0061	Dog	2023-06-06	Saxony	Implant	Pseudomonas aeruginosa	2.28	Pseudomonas aeruginosa	S	S	S	I	R	S	R	R	S	R	S	S	S	S	S	S	195	47	.	.	.	.	.	.	.	.	.	.	100	.	.	100	.	.	.	.	.	.	.	.	.
11	23Y0074	Dog	2023-06-07	Lower Saxony	Ear	Pseudomonas aeruginosa	1.74	Pseudomonas aeruginosa	S	S	S	I	R	S	R	R	S	R	S	S	S	S	S	S	195	47	.	.	.	.	.	.	.	.	.	.	100	.	.	100	.	.	.	.	.	.	.	.	.
12	23Y0076	Dog	2023-06-08	Baden-Wuerttemberg	Ear	Pseudomonas aeruginosa	2.25	Pseudomonas aeruginosa	R	R	S	I	R	S	R	R	S	R	S	S	S	S	S	S	1033	48	.	.	.	.	.	.	.	.	.	.	100	100	.	.	.	.	.	.	.	.	.	.	.
13	23Y0086	Cat	2023-06-03	North Rhine-Westphalia	Nose	Pseudomonas aeruginosa	2.46	Pseudomonas aeruginosa	S	S	S	I	R	S	R	R	S	R	S	S	S	S	S	S	1033	48	.	.	.	.	.	.	.	.	.	.	100	100	.	.	.	.	.	.	.	.	.	.	.
14	23Y0079	Dog	2023-06-08	Lower Saxony	Ear	Pseudomonas aeruginosa	2.11	Pseudomonas aeruginosa	S	I	S	I	R	I	R	R	S	R	S	S	S	S	S	S	499	48	.	.	.	.	.	.	100	.	.	.	.	.	100	.	.	.	.	.	.	.	.	.	.
15	23Y0080	Dog	2023-06-05	Lower Saxony	Ear	Pseudomonas aeruginosa	2.43	Pseudomonas aeruginosa	S	I	S	I	R	I	R	R	S	R	S	S	S	S	S	S	499	48	.	.	.	.	.	.	100	.	.	.	.	.	100	.	.	.	.	.	.	.	.	.	.
16	23Y0081	Dog	2023-06-05	Lower Saxony	Tail inflammation	Pseudomonas aeruginosa	2.37	Pseudomonas aeruginosa	S	S	S	I	I	R	R	S	S	R	S	S	S	S	S	S	4694	48	.	.	.	.	.	100	.	.	.	.	100	100	.	.	.	.	.	.	.	.	.	.	.
17	23Y0008	Dog	2023-06-06	North Rhine-Westphalia	Throat	Pseudomonas aeruginosa	1.89	Pseudomonas aeruginosa	S	S	S	I	R	R	R	R	S	R	S	S	S	S	S	S	4694	48	.	.	.	.	.	100	.	.	.	.	100	100	.	.	.	.	.	.	.	.	.	.	.
18	23Y0087	Cat	2023-06-07	North Rhine-Westphalia	Nose	Pseudomonas aeruginosa	2.35	Pseudomonas aeruginosa	S	S	S	I	R	S	R	R	S	R	S	S	S	S	S	S	360	49	.	.	.	100	.	.	.	.	100	.	.	.	100	.	.	.	.	.	.	.	.	.	.
19	23Y0153	Dog	2023-06-15	Baden-Wuerttemberg	Ear	Pseudomonas aeruginosa	2.24	Pseudomonas aeruginosa	S	S	S	I	R	I	R	R	S	R	S	S	S	S	S	S	360	48	.	.	.	100	.	.	.	.	100	.	.	.	100	.	.	.	.	.	.	.	.	.	.
20	23Y0070	Dog	2023-06-07	North Rhine-Westphalia	Ear	Pseudomonas aeruginosa	2.06	Pseudomonas aeruginosa	S	S	S	I	R	S	R	R	S	R	S	S	S	S	S	S	3784	47	.	100	.	.	.	.	.	.	.	.	.	100	.	.	.	.	.	.	.	.	.	.	.
21	23Y0060	Dog	2023-06-06	Schleswig-Holstein	Lip	Pseudomonas aeruginosa	2.28	Pseudomonas aeruginosa	S	S	S	I	R	I	R	R	S	R	S	S	S	S	S	S	1145	48	.	.	.	.	100	.	.	.	.	100	.	100	.	.	.	.	.	.	.	.	.	.	.
22	23Y0062	Dog	2023-06-06	Lower Saxony	Lip	Pseudomonas aeruginosa	2.12	Pseudomonas aeruginosa	S	I	S	I	R	R	R	R	S	R	S	S	S	S	R	I	189	48	.	.	.	.	.	.	.	.	.	100	.	100	.	.	.	.	.	.	.	.	.	.	.
23	23Y0064	Dog	2023-06-06	Baden-Wuerttemberg	Ear	Pseudomonas aeruginosa	2.24	Pseudomonas aeruginosa	S	I	I	I	R	I	R	R	S	R	S	S	S	S	S	S	3703	47	.	.	.	.	.	.	.	.	.	.	100	.	.	100	.	.	.	.	.	.	.	.	.
24	23Y0065	Dog	2023-06-06	Baden-Wuerttemberg	Ear	Pseudomonas aeruginosa	2.38	Pseudomonas aeruginosa	I	R	S	I	R	I	R	S	S	R	S	S	S	S	S	S	4290	49	100	.	.	.	.	.	.	.	.	.	100	.	100	.	.	.	.	.	.	.	.	.	100
25	23Y0068	Dog	03,06.2023	Berlin	Ear	Pseudomonas aeruginosa	2.28	Pseudomonas aeruginosa	S	S	S	I	R	S	R	R	S	R	S	S	S	S	S	S	2408	48	.	.	.	.	.	.	.	.	.	.	100	100	.	.	.	.	.	.	.	.	.	.	.
26	23Y0072	Dog	2023-06-07	Bavaria	Ear	Pseudomonas aeruginosa	2.07	Pseudomonas aeruginosa	S	S	S	I	R	R	R	R	S	R	S	S	S	S	S	S	611	49	.	.	.	.	.	100	.	.	.	.	100	.	100	.	.	.	.	.	.	.	.	.	.
27	23Y0073	Dog	2023-06-07	North Rhine-Westphalia	Ear	Pseudomonas aeruginosa	2.31	Pseudomonas aeruginosa	S	S	S	I	R	I	R	R	S	R	S	S	S	S	S	S	3160	48	.	.	.	.	.	100	.	.	.	.	100	100	.	.	.	.	.	.	.	.	.	.	.
28	23Y0075	Dog	2023-06-07	North Rhine-Westphalia	Ear	Pseudomonas aeruginosa	2.3	Pseudomonas aeruginosa	R	R	S	I	R	S	R	R	S	R	S	S	S	S	S	S	2477	49	.	.	.	.	.	.	.	100	.	.	100	.	.	100	.	.	100	.	.	.	.	.	.
29	23Y0078	Dog	08,06.2023	Hesse	Ear	Pseudomonas aeruginosa	2.24	Pseudomonas aeruginosa	S	S	S	I	R	S	S	R	S	R	S	S	S	S	S	S	164	48	.	.	.	100	.	.	.	.	.	.	.	100	.	.	.	100	.	.	.	.	.	.	.
30	23Y0084	Dog	2023-06-07	Bremen	Wound	Pseudomonas aeruginosa	2.39	Pseudomonas aeruginosa	S	S	S	I	R	S	R	R	S	R	S	S	S	S	S	S	2548	49	.	.	.	.	.	.	.	100	.	.	100	.	.	.	100	.	.	100	.	.	.	.	.
31	23Y0085	Rabbit	08,06.2023	North Rhine-Westphalia	Facial abscess	Pseudomonas aeruginosa	2.39	Pseudomonas aeruginosa	S	S	S	I	R	S	R	R	S	R	S	S	S	S	S	S	399	49	.	.	.	.	100	.	.	.	.	100	.	100	.	.	.	.	.	.	.	.	.	.	.
32	23Y0088	Horse	2023-06-07	Baden-Wuerttemberg	Trachea	Pseudomonas aeruginosa	2.47	Pseudomonas aeruginosa	S	S	S	I	R	I	R	R	S	R	S	S	S	S	S	S	679	49	.	.	.	.	.	.	.	100	.	.	100	.	.	100	.	.	.	.	100	.	.	.	.
33	23Y0113	Dog	2023-06-10	Thuringia	Skin	Pseudomonas aeruginosa	2.43	Pseudomonas aeruginosa	S	S	S	I	R	S	R	R	S	R	S	S	S	S	S	S	3683	50	.	.	.	.	.	.	.	100	.	.	100	.	.	100	.	.	.	.	100	.	.	.	.
34	23Y0114	Dog	2023-06-10	Schleswig-Holstein	Ear	Pseudomonas aeruginosa	2.28	Pseudomonas aeruginosa	S	S	S	I	R	R	R	R	S	R	S	S	S	S	S	S	108	48	.	100	.	.	.	.	.	.	.	.	.	100	.	.	.	.	.	.	.	.	.	.	.
35	23Y0136	Dog	2023-06-13	North Rhine-Westphalia	Neck abscess	Pseudomonas aeruginosa	2.37	Pseudomonas aeruginosa	S	S	S	I	R	S	R	R	S	R	S	S	S	S	S	S	2123	49	100	.	.	.	.	.	.	.	.	.	100	100	.	.	.	.	.	.	.	.	.	.	.
36	23Y0137	Dog	2023-06-15	Saxony-Anhalt	Paw abscess	Pseudomonas aeruginosa	2.47	Pseudomonas aeruginosa	S	S	S	I	R	S	R	R	S	R	S	S	S	S	S	S	480	48	100	.	.	.	.	.	.	.	.	.	100	.	100	.	.	.	.	.	.	.	.	.	.
37	23Y0138	Dog	2023-06-13	Saarland	Skin	Pseudomonas aeruginosa	2.46	Pseudomonas aeruginosa	S	S	S	I	R	I	R	R	S	R	S	S	S	S	S	S	646	47	.	100	.	.	.	.	.	.	.	.	.	100	.	.	.	.	.	.	.	.	.	.	.
38	23Y0139	Dog	2023-06-13	North Rhine-Westphalia	Skin	Pseudomonas aeruginosa	2.47	Pseudomonas aeruginosa	S	S	S	I	R	R	R	R	S	R	S	S	S	S	S	S	676	47	.	.	.	.	.	100	.	.	.	.	.	100	.	.	.	.	.	.	.	.	.	.	.
39	23Y0141	Dog	2023-06-15	North Rhine-Westphalia	Skin	Pseudomonas aeruginosa	2.34	Pseudomonas aeruginosa	S	S	S	I	R	I	R	R	S	R	S	S	S	S	S	S	3700	48	.	.	.	.	.	100	.	.	.	.	.	100	.	.	.	.	.	.	.	.	.	.	.
40	23Y0142	Dog	2023-06-15	Baden-Wuerttemberg	Tarsal region	Pseudomonas aeruginosa	2.25	Pseudomonas aeruginosa	S	S	S	I	I	R	R	S	S	R	S	S	S	S	R	S	1197	48	.	.	100	.	.	.	.	.	.	.	.	.	.	.	100	.	.	.	.	.	.	.	.
41	23Y0144	Dog	2023-06-13	Hesse	Ear	Pseudomonas aeruginosa	2.24	Pseudomonas aeruginosa	S	I	S	I	R	I	R	R	S	R	S	S	S	S	S	S	231	48	.	.	.	.	.	100	.	.	.	.	100	100	.	.	.	.	.	.	.	.	.	.	.
42	23Y0145	Dog	2023-06-13	North Rhine-Westphalia	Ear	Pseudomonas aeruginosa	2.38	Pseudomonas aeruginosa	I	R	S	I	R	I	R	R	S	R	S	S	S	S	S	S	701	47	100	.	.	.	.	.	.	.	.	.	.	.	100	.	.	.	.	.	.	.	.	.	.
43	23Y0152	Dog	2023-06-16	North Rhine-Westphalia	Ear	Pseudomonas aeruginosa	2.27	Pseudomonas aeruginosa	S	S	S	I	R	R	R	R	S	R	S		S	S	I	S	186	48	.	100	.	.	.	.	.	.	.	.	.	.	100	.	.	.	.	.	.	.	.	.	.
44	23Y0155	Dog	2023-06-14	North Rhine-Westphalia	Ear	Pseudomonas aeruginosa	2.29	Pseudomonas aeruginosa	S	S	S	I	R	R	R	R	S	R	S	S	S	S	S	S	5060	47	.	.	.	100	.	.	.	.	.	.	.	.	100	.	.	.	.	.	.	.	.	.	.
45	23Y0156	Dog	2023-06-15	Bavaria	Ear	Pseudomonas aeruginosa	2.42	Pseudomonas aeruginosa	S	S	S	I	R	S	R	R	S	R	S	S	S	S	S	S	207	49	100	.	.	.	.	.	.	.	.	.	100	.	.	.	100	.	.	.	.	.	.	.	.
46	23Y0157	Dog	2023-06-15	North Rhine-Westphalia	Ear	Pseudomonas aeruginosa	2.42	Pseudomonas aeruginosa	R	R	S	I	R	I	R	S	S	R	S	S	S	S	S	S	487	48	.	.	.	.	.	100	.	.	.	.	.	.	100	.	.	.	.	.	.	.	.	.	.
47	23Y0158	Dog	2023-06-15	Rhineland-Palatinate	Ear	Pseudomonas aeruginosa	2.35	Pseudomonas aeruginosa	S	S	S	I	R	S	R	R	S	R	S	S	S	S	S	S	524	47	.	.	.	.	.	100	.	.	.	.	.	100	.	.	.	.	.	.	.	.	.	.	.
48	23Y0161	Dog	2023-06-10	North Rhine-Westphalia	Urine	Pseudomonas aeruginosa	2.3	Pseudomonas aeruginosa	S	S	S	I	R	I	R	R	S	R	S	S	S	S	S	S	569	48	.	.	.	.	.	.	100	.	.	.	.	100	.	.	.	.	.	.	.	.	.	.	.
49	23Y0163	Dog	2023-06-13	Bavaria	Wound	Pseudomonas aeruginosa	2.43	Pseudomonas aeruginosa	S	S	S	I	R	I	R	R	S	R	S	S	S	S	S	S	2451	48	.	.	.	100	.	.	.	.	100	.	.	100	.	.	.	.	.	.	.	.	.	.	.
50	23Y0164	Dog	2023-06-16	Hesse	Wound	Pseudomonas aeruginosa	2.42	Pseudomonas aeruginosa	I	I	S	I	R	S	R	R	S	R	S	S	S	S	S	S	242	46	.	.	.	.	.	.	.	.	.	.	100	.	100	.	.	.	.	.	.	.	.	.	.
51	23Y0166	Dog	2023-06-15	Lower Saxony	Wound	Pseudomonas aeruginosa	2.33	Pseudomonas aeruginosa	S	S	S	I	R	R	R	R	S	R	S	S	S	S	I	S	1146	47	.	.	.	.	100	.	.	.	.	.	.	.	.	.	100	.	.	.	.	.	.	100	.
52	23Y0168	Cat	2023-06-13	North Rhine-Westphalia	Gingiva	Pseudomonas aeruginosa	2.26	Pseudomonas aeruginosa	S	S	S	I	I	S	R	S	S	R	S	S	S	S	S	S	245	48	.	.	.	.	.	100	.	.	.	.	.	.	100	.	.	.	.	.	.	.	.	.	.
53	23Y0170	Cat	2023-06-13	Baden-Wuerttemberg	Nose	Pseudomonas aeruginosa	2.31	Pseudomonas aeruginosa	S	S	S	I	R	S	R	R	S	R	S	S	S	S	S	S	308	48	.	.	.	.	100	.	.	.	.	.	.	.	.	.	100	.	.	.	.	.	100	.	.
54	23Y0172	Cat	2023-06-14	Bavaria	Tonsil	Pseudomonas aeruginosa	2.19	Pseudomonas aeruginosa	S	S	S	I	R	I	R	R	S	R	S	S	S	S	S	S	640	51	.	.	.	.	.	100	.	.	.	.	.	100	.	.	.	.	.	.	.	.	.	.	.
55	23Y0175	Cat	2023-06-14	Brandenburg	Wound	Pseudomonas aeruginosa	2.3	Pseudomonas aeruginosa	S	S	S	I	R	I	R	R	S	R	S	S	S	S	S	S	2438	47	.	.	.	100	.	.	.	.	100	.	.	100	.	.	.	.	.	.	.	.	.	.	.
56	23Y0176	Horse	2023-06-13	Hesse	Nose	Pseudomonas aeruginosa	2.22	Pseudomonas aeruginosa	S	S	S	I	R	I	R	R	S	R	S	S	S	S	S	S	4093	48	.	.	.	.	100	.	.	.	.	100	.	100	.	.	.	.	.	.	.	.	.	.	.
57	23Y0162	Dog	2023-06-13	Hesse	Vagina	Pseudomonas aeruginosa	2.22	Pseudomonas aeruginosa	S	S	S	I	R	R	R	R	S	R	S	S	S	S	S	S	277	48	.	.	.	.	.	100	.	.	.	.	.	.	100	.	.	.	.	.	.	.	.	.	.
58	23Y0083	Dog	2023-06-07	Rhineland-Palatinate	Wound	Pseudomonas aeruginosa	2.47	Pseudomonas aeruginosa	S	S	S	I	R	S	R	R	S	R	S	S	S	S	S	S	5165	47	.	.	.	.	.	.	.	.	.	.	100	100	.	.	.	100	.	.	.	.	.	.	.
59	23Y0143	Dog	2023-06-13	Lower Saxony	Ear	Pseudomonas aeruginosa	2.44	Pseudomonas aeruginosa	S	S	S	I	R	I	R	R	S	R	S	S	S	S	S	S	5166	47	.	.	.	.	.	.	.	.	.	.	100	.	.	100	.	.	.	.	.	100	.	.	.
60	23Y0146	Dog	2023-06-13	Saxony-Anhalt	Ear	Pseudomonas aeruginosa	2.18	Pseudomonas aeruginosa	S	S	S	I	R	R	R	R	S	R	S	S	S	S	R	S	5167	47	.	.	.	.	.	100	.	.	.	.	100	.	.	.	.	.	.	.	.	.	.	.	.
61	23Y0149	Dog	2023-06-16	Bavaria	Ear	Pseudomonas aeruginosa	2.34	Pseudomonas aeruginosa	S	S	S	I	R	R	R	R	S	R	S	S	S	S	S	S	5168	48	.	100	.	.	.	.	.	.	.	.	.	100	100	.	.	.	.	.	.	.	.	.	.
62	23Y0151	Dog	2023-06-16	Bavaria	Ear	Pseudomonas aeruginosa	2.27	Pseudomonas aeruginosa	S	S	S	I	R	S	R	R	S	R	S	S	S	S	S	S	5169	48	.	.	.	.	.	.	.	.	.	.	100	.	.	100	.	.	.	.	.	100	.	.	.
63	23Y0063	Dog	2023-06-07	North Rhine-Westphalia	Nose	Pseudomonas aeruginosa	2.28	Pseudomonas aeruginosa	S	S	S	I	R	S	R	R	S	R	S	S	S	S	S	S	274	47	.	.	.	100	.	.	.	.	.	.	.	.	.	100	.	.	.	.	.	.	.	.	.
65	23Y0069	Dog	2023-06-06	Bavaria	Ear	Pseudomonas aeruginosa	2.33	Pseudomonas aeruginosa	S	S	S	I	I	S	R	S	S	R	S	S	S	S	S	S	1031	47	.	.	.	.	100	.	.	.	.	.	.	.	100	.	.	.	.	.	.	.	.	.	.
66	23Y0082	Dog	2023-06-06	Schleswig-Holstein	Wound	Pseudomonas aeruginosa	2.42	Pseudomonas aeruginosa	S	S	S	I	R	I	R	R	S	R	S	S	S	S	S	S	3323	47	.	.	.	.	100	.	.	.	.	.	.	.	100	.	.	.	.	.	.	.	.	.	.
68	23Y0140	Dog	2023-06-15	North Rhine-Westphalia	Skin	Pseudomonas aeruginosa	2.35	Pseudomonas aeruginosa	S	S	S	I	R	S	R	R	S	R	S	S	S	S	R	S	155	48	.	100	.	.	.	.	.	.	.	.	.	.	100	.	.	.	.	.	.	.	.	.	.
70	23Y0160	Dog	13,06.2023	Thuringia	Implant site	Pseudomonas aeruginosa	2.36	Pseudomonas aeruginosa	S	S	S	I	R	I	R	R	S	R	S	S	S	S	S	S	209	47	.	.	.	.	.	100	.	.	.	.	.	.	.	100	.	.	.	.	.	.	.	.	.
71	23Y0167	Cat	2023-06-13	Baden-Wuerttemberg	Eye	Pseudomonas aeruginosa	2.26	Pseudomonas aeruginosa	S	S	S	I	R	I	R	R	S	R	S	S	S	S	S	S	1229	48	.	.	.	.	.	100	.	.	.	.	100	100	.	.	.	.	.	.	.	.	.	.	.
72	23Y0173	Cat	2023-06-13	Lower Saxony	Trachea	Pseudomonas aeruginosa	2.23	Pseudomonas aeruginosa	S	S	S	I	R	S	R	R	S	R	S	S	S	S	S	S	270	48	.	.	.	100	.	.	.	.	100	.	.	.	100	.	.	.	.	.	.	.	.	.	.
								S - Susceptible	63	58	71	0	0	30	1	9	72	0	72	72	72	72	66	71		Total	5	9	1	8	13	15	6	4	5	7	25	29	25	10	8	2	1	1	2	2	1	1	1
								Susceptible at increased exposure	3	6	1	72	5	23	0	0	0	1	0	0	0	0	2	1		%	6.9%	12.5%	1.4%	11.1%	18.1 %	20.8%	8.3%	5.6%	6.9%	9.7%	34.7%	40.3%	34.7%	13.9%	11.1%	2.8%	1.4%	1.4%	2.8%	2.8%	1.4%	1.4%	1.4%
								R - Resistant	6	8	0	0	67	19	71	63	0	71	0	0	0	0	4	0
	Source	Type-company	Nr. & % Pseudomonas aeruginosa													The results are interpreted in accordance with CLSI
	Dogs		58 (80.6%)		MICRONAUT-S MDR MRGN		Concentrations µg/mL	Antibiotic class
		Ear	34		CIP	Ciprofloxacin	0,25-2	Fluoroquinolones
		Wound	6		LEV	Levofloxacin	0,5-2	Fluoroquinolones
		Skin	5		AMK	Amikacin	4-32	Aminoglycosides
		Vagina	2		COL	Colistin	1-8	Polymyxins
		Implant	2		CMP	Chloramphenicol	8-16	Amphenicols
		Lip	2		FOS	Fosfomycin	32-128	Phosphonic acids
		Nose	1		TGC	Tigecycline	0,25-4	Glycylcyclines
		Subcutaneous mass in the tarsal region	1		T\S	Trimethoprim\Sulfamethoxazole	1/19–4/76	Dihydrofolate reductase inhibitor/Sulfonamide
		Neck abscess	1		PIP	Piperacillin	8-16	Penicillins
		Paw abscess	1		PIT	Piperacillin\Tazobactam	4/4–64/4	Penicillins/β-lactamase Inhibitor
		Tail inflammation	1		CTX	Cefotaxim	1-2	Third-generation-cephalosporins
		Throat	1		CAZ	Ceftazidime	1-128	Third-generation-cephalosporins
		Urine	1		CAA	Ceftazidime\Avibactam	1/4–16/4	Third-generation-cephalosporins/β-lactamase Inhibitor
					CTA	Ceftolozan\Tazobactam	1/4–8/4	Fifth-generation-cephalosporins/β-lactamase Inhibitor
	Cats		11 (15.3%)		IMP	Imipenem	1–8	Carbapenems
		Nose	4		MER	Meropenem	0,125-128	Carbapenems
		Eye	1
		Gingiva	1
		Skin	1
		Tonsil	1
		Trachea	1
		Wound	2
	Horses		2 (2.8%)
		Trachea	1
		Nose	1
	Rabbits		1 (1.4%)
		Facial abscess	1
	Total		72
[truncated: 57 more columns]

## Sheet: Virulence factors 
ID	NUM_FOUND	alg44	alg8	algA	algB	algC	algD	algE	algF	algG	algI	algJ	algK	algL	algP.algR3	algQ	algR	algU	algW	algX	algZ	lasI	lasR	mucA	mucB	mucC	mucD	mucE	mucP	rhlI	rhlR	rhlA	rhlB	rhlC	fapA	fapB	fapC	fapD	fapE	fapF	fimL	fimX	pilA	pilB	pilC	pilE	pilF	pilG	pilH
23Y0060	292	100	100	100	100	100	100	100	100	100	100.00	100	100	100	97.73	100	100	100	99.83	100	100	100.00	100.00	100	100	100	100	100	100	100	100	100	100	100.00	100	100	100	100	100	100	100	100	.	100	98.67	100.00	100	100	100
23Y0061	277	100	100	100	100	100	100	100	100	100	100.00	100	100	100	96.60	100	100	100	100	100	100	100.00	100.00	100	100	100	100	100	100	100	100	100	100	.	100	100	100	100	99.73	100	100	100	.	100	.	100.00	100	100	100
23Y0062	289	100	100	100	100	100	100	100	100	100	100.00	100	100	100	100.00	100	100	100	100	100	100	100.00	100.00	100	100	100	100	100	100	100	100	100	100	100.00	100	100	100	100	100	100	100	100	.	100	.	100.00	100	100	100
23Y0063	283	100	100	100	100	100	100	100	100	100	100.00	100	100	100	100.00	100	100	100	100	100	100	100.00	100.00	100	100	100	100	100	100	100	100	100	100	100.00	100	100	100	100	100	100	100	100	.	99.88	.	.	100	100	100
23Y0064	283	100	100	100	100	100	100	100	100	100	100.00	100	100	100	80.08	100	100	100	100	100	100	100.00	100.00	100	100	100	100	100	100	100	100	100	100	100.00	100	100	100	100	99.73	100	100	100	.	100	100.00	100.00	100	100	100
23Y0065	280	100	100	100	99.19	100	100	100	100	100	100.00	100	100	100	98.87	100	100	100	100	100	100	100.00	100.00	100	100	100	100	100	100	100	100	100	100	100.00	100	100	100	100	100	100	100	100	.	100	.	100.00	100	100	100
23Y0066	309	100	100	100	100	100	100	100	100	100	.	100	100	100	100.00	100	100	100	99.83	100	100	.	.	100	100	100	100	100	100	100	100	100	100	100.00	100	100	100	100	100	100	100	100	.	100	100.00	100.00	100	100	100
23Y0068	290	100	100	100	100	100	100	100	100	100	100.00	100	100	100	100.00	100	100	100	99.83	100	100	100.00	100.00	100	100	100	100	100	100	100	100	100	100	100.00	100	100	100	100	100	100	100	100	.	100	.	100.00	100	100	100
23Y0069	283	100	100	100	100	100	100	100	100	100	100.00	100	100	100	98.87	100	100	100	99.83	100	100	100.00	97.92	100	100	100	100	100	100	100	100	100	100	100.00	100	100	100	100	100	100	100	100	.	100	.	100.00	100	100	100
23Y0070	291	100	100	100	100	100	100	100	100	100	100.00	100	100	100	100.00	100	100	100	100	100	100	100.00	100.00	100	100	100	100	100	100	100	100	100	100	100.00	100	100	100	100	100	100	100	100	.	100	98.67	100.00	100	100	100
23Y0071	283	100	100	100	100	99.42	100	100	100	100	100.00	100	100	100	97.73	100	100	100	100	100	100	98.51	.	100	100	100	100	100	100	100	100	100	100	100.00	100	100	100	100	100	100	100	100	.	100	98.67	100.00	100	100	100
23Y0072	310	100	100	100	100	100	100	100	100	100	100.00	100	100	100	96.60	100	100	100	100	100	100	100.00	100.00	100	100	100	100	100	100	100	100	100	100	100.00	100	100	100	100	100	100	100	100	.	100	.	100.00	100	100	100
23Y0073	286	100	100	100	100	100	100	100	100	100	100.00	100	100	100	100.00	100	100	100	100	100	100	100.00	100.00	100	100	100	100	100	100	100	100	100	100	100.00	100	100	100	100	100	100	100	100	.	100	98.67	100.00	100	100	100
23Y0074	284	100	100	100	100	100	100	100	100	100	100.00	100	100	100	83.85	100	100	100	100	100	100	100.00	100.00	100	100	100	100	100	100	100	100	100	100	100.00	100	100	100	100	100	100	100	100	.	100	100.00	100.00	100	100	100
23Y0075	249	100	100	100	100	100	100	100	100	100	100.00	100	100	100	97.73	100	100	100	100	100	100	100.00	100.00	100	100	100	100	100	100	100	99.72	100	100	.	100	100	100	99.56	99.73	99.29	100	100	100.00	100	100.00	100.00	100	100	100
23Y0076	286	100	100	100	100	99.42	100	100	100	100	100.00	100	100	100	100.00	100	100	100	100	100	100	100.00	.	100	100	100	100	100	100	100	100	100	100	100.00	100	100	100	100	100	100	100	100	.	100	.	100.00	100	100	100
23Y0078	286	100	100	100	100	100	100	100	100	100	100.00	100	100	100	100.00	100	100	100	100	100	100	100.00	100.00	100	100	100	100	100	100	100	100	100	100	100.00	100	100	100	100	100	100	100	100	.	100	.	100.00	100	100	100
23Y0079	287	100	100	100	100	100	100	100	100	100	100.00	100	100	100	100.00	100	100	100	99.83	100	100	100.00	100.00	100	100	100	100	100	100	100	100	100	100	100.00	100	100	100	100	100	100	100	100	.	100	98.67	100.00	100	100	100
23Y0080	285	100	100	100	100	100	100	100	100	100	100.00	100	100	100	100.00	100	100	100	99.83	100	100	100.00	100.00	100	100	100	100	100	100	100	100	100	100	100.00	100	100	100	100	100	100	100	100	.	100	98.67	100.00	100	100	100
23Y0081	289	100	100	100	100	99.42	100	100	100	100	100.00	100	100	100	100.00	100	100	100	100	100	100	100.00	100.00	100	100	100	100	100	100	100	100	100	100	100.00	100	100	100	100	100	100	100	100	.	100	98.67	100.00	100	100	100
23Y0082	284	100	100	100	100	100	100	100	100	100	100.00	100	100	100	100.00	100	100	100	99.83	100	100	100.00	100.00	100	100	100	100	100	100	100	100	100	100	100.00	100	100	100	100	100	100	100	100	.	100	98.67	100.00	100	100	100
23Y0083	289	100	100	100	100	99.65	100	100	100	100	100.00	100	100	100	100.00	100	100	100	100	100	100	100.00	100.00	100	100	100	100	100	100	100	100	100	100	100.00	100	100	100	100	100	100	100	100	.	100	.	100.00	100	100	100
23y0084	252	100	100	100	100	100	100	100	100	100	100.00	100	100	100	86.31	100	100	100	99.83	100	100	100.00	.	100	100	100	100	100	100	100	100	100	100	.	100	100	100	99.56	99.73	99.29	100	100	100.00	100	100.00	100.00	100	100	100
23Y0085	285	100	100	100	100	100	100	100	100	100	100.00	100	100	100	97.73	100	100	100	100	100	100	100.00	100.00	99.15	100	100	100	100	100	100	100	100	100	100.00	100	100	100	100	100	100	100	100	.	100	98.67	100.00	100	100	100
23Y0086	288	100	100	100	100	99.42	100	100	100	100	100.00	100	100	100	100.00	100	100	100	100	100	100	100.00	100.00	100	100	100	100	100	100	100	100	100	100	100.00	100	100	100	100	100	100	100	100	.	100	.	100.00	100	100	100
23Y0087	306	100	100	100	100	100	100	100	100	100	100.00	100	100	100	100.00	100	100	100	100	100	100	100.00	100.00	100	100	100	100	100	100	100	100	100	100	100.00	100	100	100	100	100	100	100	100	.	100	.	100.00	100	100	100
23Y0088	250	100	100	100	100	100	100	100	100	100	100.00	100	100	100	87.91	100	100	100	99.83	100	100	100.00	100.00	100	100	100	100	100	100	100	100	100	100	.	100	100	100	99.56	99.73	99.29	100	100	100.00	100	100.00	100.00	100	100	100
23Y0113	250	100	100	100	100	100	100	100	100	100	100.00	100	100	100	87.91	100	100	100	99.83	100	100	100.00	100.00	100	100	100	100	100	100	100	100	100	100	.	100	100	100	99.56	99.73	99.29	100	100	100.00	100	100.00	100.00	100	100	100
23Y0114	280	100	100	100	100	100	100	100	100	100	100.00	100	100	100	98.87	100	100	100	100	100	100	100.00	100.00	100	100	100	100	100	100	100	100	100	100	100.00	100	100	100	100	100	100	100	100	.	100	98.67	100.00	100	100	100
23Y0115	311	100	100	100	100	100	100	100	100	100	100.00	100	100	100	100.00	100	100	100	99.83	100	100	100.00	100.00	100	100	100	100	100	100	100	99.72	100	100	100.00	100	100	100	100	100	100	100	100	.	100	100.00	100.00	100	100	100
23Y0136	283	100	100	100	100	100	100	100	100	100	100.00	100	100	100	100.00	100	100	100	100	100	100	100.00	100.00	100	100	100	100	100	100	100	100	100	100	100.00	100	100	100	100	100	100	100	100	.	100	.	100.00	100	100	100
23Y0137	284	100	100	100	100	100	100	100	100	100	100.00	100	100	100	100.00	100	100	100	100	100	100	100.00	100.00	100	100	100	100	100	100	100	100	100	100	100.00	100	100	100	100	100	100	100	100	.	100	.	100.00	100	100	100
23Y0138	287	100	100	100	100	99.77	100	100	100	100	100.00	100	100	100	100.00	100	100	100	100	100	100	100.00	100.00	100	100	100	100	100	100	100	99.86	100	100	100.00	100	100	100	100	100	100	100	100	.	100	.	100.00	100	100	100
23Y0139	287	100	100	100	100	100	100	100	100	100	100.00	100	100	100	100.00	100	100	100	100	100	100	.	.	100	100	100	100	100	100	100	100	100	100	100.00	100	100	100	100	100	100	100	100	.	100	.	100.00	100	100	100
23Y0140	282	100	100	100	100	100	100	100	100	100	100.00	100	100	100	100.00	100	100	100	100	100	100	100.00	100.00	100	100	100	100	100	100	100	100	100	100	100.00	100	100	100	100	100	100	100	100	.	100	.	100.00	100	100	100
23Y0141	281	100	100	100	100	100	100	100	100	100	100.00	100	100	100	97.73	100	100	100	100	100	100	100.00	100.00	100	100	100	100	100	100	100	100	100	100	100.00	100	100	100	100	100	100	100	100	.	100	98.67	100.00	100	100	100
23Y0142	291	100	100	100	100	100	100	100	100	100	97.12	100	100	100	100.00	100	100	100	100	100	100	100.00	100.00	100	100	100	100	100	100	100	100	100	100	100.00	100	100	100	100	100	100	100	100	.	99.88	.	.	100	100	100
23Y0143	282	100	100	100	100	100	100	100	100	100	97.12	100	100	100	80.08	100	100	100	100	100	100	100.00	100.00	100	100	100	100	100	100	100	100	100	100	100.00	100	100	100	100	99.73	100	100	100	.	100	100.00	100.00	100	100	100
23Y0144	285	100	100	100	100	100	100	100	100	100	100.00	100	100	100	97.73	100	100	100	100	100	100	.	.	100	100	100	100	100	100	100	100	100	100	100.00	100	100	100	100	100	100	100	100	.	100	98.67	100.00	100	100	100
23Y0145	273	100	100	100	100	100	100	100	100	100	100.00	100	100	100	.	100	100	100	100	100	100	100.00	100.00	100	100	100	100	100	100	100	100	100	100	100.00	100	100	100	100	100	100	100	100	.	99.88	.	.	100	100	100
23Y0146	296	100	100	100	100	100	100	100	100	100	100.00	100	100	100	100.00	100	100	100	100	100	100	100.00	100.00	100	100	100	100	100	100	100	100	100	100	100.00	100	100	100	100	100	100	100	100	.	100	.	100.00	100	100	100
23Y0147	313	100	100	100	100	100	100	100	100	100	100.00	100	100	100	100.00	100	100	100	99.83	100	100	100.00	100.00	100	100	100	100	100	100	100	100	100	100	100.00	100	100	100	100	100	100	100	100	.	100	100.00	100.00	100	100	100
23Y0148	286	100	100	100	100	99.88	100	100	100	100	100.00	100	100	100	100.00	100	100	100	100	100	100	100.00	100.00	100	100	100	100	100	100	100	100	100	100	100.00	100	100	100	100	100	100	100	100	.	99.88	.	.	100	100	100
23Y0149	288	100	100	100	100	100	100	100	100	100	100.00	100	100	100	100.00	100	100	100	100	100	100	100.00	.	100	100	100	100	100	100	100	100	100	100	100.00	100	100	100	100	100	100	100	100	.	100	.	100.00	100	100	100
23Y0150	278	100	100	100	100	99.88	100	100	100	100	100.00	100	100	100	100.00	100	100	100	100	100	100	.	.	100	100	100	100	100	100	100	100	100	100	100.00	100	100	100	100	100	100	100	100	.	99.88	.	.	100	100	100
23Y0151	310	100	100	100	100	100	100	100	100	100	100.00	100	100	100	100.00	100	100	100	100	100	100	100.00	100.00	100	100	100	100	100	100	100	100	100	100	100.00	100	100	100	100	99.73	100	100	100	.	100	.	100.00	100	100	100
23Y0152	289	100	100	100	100	100	100	100	100	100	100.00	100	100	100	100.00	99.79	100	100	100	100	100	100.00	100.00	100	100	100	100	100	100	100	100	100	100	100.00	100	100	100	100	100	100	100	100	.	100	98.67	100.00	100	100	100
23Y0153	306	100	100	100	100	100	100	100	100	100	100.00	100	100	100	100.00	100	100	100	100	100	100	100.00	100.00	100	100	100	100	100	100	100	100	100	100	100.00	100	100	100	100	100	100	100	100	.	100	.	100.00	100	100	100
23Y0154	287	100	100	100	100	99.88	100	100	100	100	100.00	100	100	100	100.00	100	100	100	100	100	100	100.00	100.00	100	100	100	100	100	100	100	100	100	100	100.00	100	100	100	100	100	100	100	100	.	99.88	.	.	100	100	100
23Y0155	290	100	100	100	100	100	100	100	100	100	100.00	100	100	100	96.60	100	100	100	100	100	100	.	.	100	100	100	100	100	100	100	100	100	100	100.00	100	100	100	100	100	100	100	100	.	100	.	100.00	100	100	100
23Y0156	288	100	100	100	100	100	100	100	100	100	100.00	100	100	100	97.73	100	100	100	100	100	100	100.00	100.00	100	100	100	100	100	100	100	100	100	100	100.00	100	100	100	100	100	100	100	100	.	100	.	100.00	100	100	100
23Y0157	312	100	100	100	100	100	100	100	100	100	100.00	100	100	100	100.00	100	100	100	100	100	100	100.00	100.00	100	100	100	100	100	100	100	100	100	100	100.00	100	100	100	100	100	100	99.94	100	100.00	100	100.00	100.00	100	100	100
23Y0158	297	100	100	100	100	100	100	100	100	100	100.00	100	100	100	100.00	100	100	100	100	100	100	100.00	96.25	100	100	100	100	100	100	100	100	100	100	100.00	100	100	100	100	100	100	100	100	.	100	.	100.00	100	100	100
23Y0159	288	100	100	100	100	99.42	100	100	100	100	100.00	100	100	100	97.73	100	100	100	100	100	100	100.00	100.00	100	100	100	100	100	100	100	100	100	100	100.00	100	100	100	100	100	100	100	100	.	100	98.67	100.00	100	100	100
23Y0160	282	100	100	100	100	100	100	100	100	100	100.00	100	100	100	100.00	100	100	100	100	100	100	100.00	100.00	100	100	100	100	100	100	100	100	100	100	100.00	100	100	100	100	100	100	100	100	.	99.88	.	.	100	100	100
23Y0161	282	100	100	100	100	100	100	100	100	100	100.00	100	100	100	100.00	100	100	100	100	100	100	100.00	100.00	100	100	100	100	100	100	100	100	100	100	100.00	100	100	100	100	100	100	100	100	.	99.88	.	.	100	100	100
23Y0163	293	100	100	100	100	100	100	100	100	100	100.00	100	100	100	100.00	100	100	100	100	100	100	100.00	100.00	100	100	100	100	100	100	100	100	100	100	100.00	100	100	100	100	100	100	100	100	.	100	.	100.00	100	100	100
23Y0164	290	100	100	100	100	100	100	100	100	100	100.00	100	100	100	84.04	100	100	100	99.83	100	100	100.00	99.86	100	100	100	100	100	100	100	100	100	100	100.00	100	100	100	100	100	100	100	100	.	100	98.67	100.00	100	100	100
23Y0166	289	100	100	100	100	100	100	100	100	100	100.00	100	100	100	.	100	100	100	100	100	100	100.00	100.00	100	100	100	100	100	100	100	100	100	100	100.00	100	100	100	100	100	100	100	100	.	100	99.73	100.00	100	100	100
23Y0167	273	100	100	100	100	100	100	100	100	100	100.00	100	100	100	100.00	100	100	100	100	100	100	100.00	.	100	100	100	100	100	100	100	100	100	100	100.00	100	100	100	100	100	100	100	100	.	99.88	.	.	100	100	100
23Y0168	305	100	100	100	100	100	100	100	100	100	100.00	100	100	100	100.00	100	100	100	100	100	100	100.00	100.00	100	100	100	100	100	100	100	100	100	100	100.00	100	100	100	100	100	100	100	100	.	100	.	100.00	100	100	100
23Y0169	291	100	100	100	100	100	100	100	100	100	100.00	100	100	100	97.73	100	100	100	99.83	100	100	100.00	100.00	100	100	100	100	100	100	100	100	100	100	100.00	100	100	100	100	100	100	100	100	.	100	98.67	100.00	100	100	100
23Y0170	283	100	100	100	100	100	100	100	100	100	100.00	100	100	100	97.73	100	100	100	100	100	100	100.00	100.00	100	100	100	100	100	100	100	100	100	100	100.00	100	100	100	100	100	100	100	100	.	100	.	100.00	100	100	100
23Y0171	290	100	100	100	100	100	100	100	100	100	100.00	100	100	100	97.73	100	100	100	99.83	100	100	100.00	100.00	100	100	100	100	100	100	100	100	100	100	100.00	100	100	100	100	100	100	100	100	.	100	98.67	100.00	100	100	100
23Y0172	284	100	100	100	100	99.42	100	100	100	100	100.00	100	100	100	96.60	100	100	100	100	100	100	100.00	100.00	100	100	100	100	100	100	100	100	100	100	100.00	100	100	100	100	100	100	100	100	98.44	100	100.00	100.00	100	100	100
23Y0173	304	100	100	100	100	99.65	100	100	100	100	100.00	100	100	100	100.00	100	100	100	99.83	100	100	100.00	100.00	100	100	100	100	100	100	100	100	100	100	100.00	100	100	100	100	100	100	100	100	.	100	.	100.00	100	100	100
23Y0174	292	100	100	100	100	100	100	100	100	100	100.00	100	100	100	88.86	100	100	100	99.83	100	100	100.00	100.00	100	100	100	100	100	100	100	100	100	100	100.00	100	100	100	100	100	100	100	100	.	100	98.67	100.00	100	100	100
23Y0175	282	100	100	100	100	100	100	100	100	100	100.00	100	100	100	100.00	100	100	100	100	100	100	.	.	100	100	100	100	100	100	100	100	100	100	100.00	100	100	100	100	100	100	100	100	.	100	.	100.00	100	100	100
23Y0176	306	100	100	100	100	100	100	100	100	100	100.00	100	100	100	100.00	100	100	100	100	100	100	100.00	100.00	100	100	100	100	100	100	100	100	100	100	100.00	100	100	100	100	100	100	100	100	.	100	.	100.00	100	100	100
23Y0008D02	289	100	100	100	100	99.42	100	100	100	100	100	100	100	100	100	100	100	100	100	100	100	100	100	100	100	100	100	100	100	100	100	100	100	100	100	100	100	100	100	100	100	100		100	98.67	100	100	100	100
23Y0077D02	283	100	100	100	100	99.42	100	100	100	100	100	100	100	100	97.73	100	100	100	100	100	100	98.51	.	100	100	100	100	100	100	100	100	100	100	100	100	100	100	100	100	100	100	100		100	98.67	100	100	100	100
23Y0162D02	299	100	100	100	100	100	100	100	100	100	100	100	100	100	100	100	100	100	100	100	100	100	100	100	100	100	100	100	100	100	100	100	100	100	100	100	100	100	100	100	100	100		100	.	100	100	100	100
	Total	72	72	72	72	72	72	72	72	72	71	72	72	72	70	72	72	72	72	72	72	66	60	72	72	72	72	72	72	72	72	72	72	67	72	72	72	72	72	72	72	72	6	72	33	63	72	72	72
	%	1	1	1	1	1	1	1	1	1	98.6%	1	1	1	97.2%	1	1	1	1	1	1	91.7%	83.3%	1	1	1	1	1	1	1	1	1	1	93.1%	1	1	1	1	1	1	1	1	8.3%	1	45.8%	87.5%	1	1	1
[truncated: 273 more columns]

## Sheet: cgSNP differences
snp-dists 0.7.0	23Y0008	23Y0060	23Y0062	23Y0063	23Y0065	23Y0066	23Y0068	23Y0069	23Y0070	23Y0071	23Y0072	23Y0073	23Y0076	23Y0077	23Y0078	23Y0079	23Y0080	23Y0081	23Y0082	23Y0083	23Y0085	23Y0086	23Y0087	23Y0114	23Y0115	23Y0136	23Y0137	23Y0138	23Y0139	23Y0140	23Y0141	23Y0142	23Y0144	23Y0145	23Y0146	23Y0147	23Y0148	23Y0149	23Y0150	23Y0152	23Y0153	23Y0154	23Y0155	23Y0156	23Y0157	23Y0158	23Y0159	23Y0160	23Y0161
23Y0008	0	11217	7236	11619	28985	11437	11273	11908	13172	11240	11706	11857	11374	11239	11547	12049	12179	0	11362	11441	11854	11384	11898	13112	11482	12400	11558	12369	11325	11554	13745	25366	11174	25667	11602	11536	24954	11137	25474	12313	11860	25405	12354	24802	11930	11146	10890	11608	11533
23Y0060	11217	0	11229	11733	29449	11610	11567	12064	13233	11245	12113	12055	11890	11244	12130	12403	12533	11217	11930	11963	12061	11901	12521	13696	11653	12726	11879	12877	11665	11902	14162	25846	11790	26318	12056	11756	25327	11729	25881	12668	12507	25812	12712	25450	12481	11737	10896	11768	12077
23Y0062	7236	11229	0	11287	29318	11270	11132	11566	13075	10734	11522	11654	11273	10733	11600	11923	12045	7236	11384	10915	11675	11285	11822	13098	11317	12344	11245	12364	11086	11447	13794	25427	10816	26034	11703	11357	25216	11229	25708	12272	11789	25639	12126	25102	11884	11068	10385	11283	11450
23Y0063	11619	11733	11287	0	29288	11890	11595	11843	13457	11725	11982	12169	11791	11724	12163	12214	12329	11619	11959	11496	12253	11800	12346	13728	11929	12711	11686	12542	11655	11659	14026	25691	11746	26077	12155	12004	25321	11852	25854	12915	12339	25785	12737	25345	12469	11818	11377	1031	11947
23Y0065	28985	29449	29318	29288	0	29300	29281	29336	28598	29741	29294	29308	29464	29740	29459	28983	28921	28985	29520	29146	29430	29474	29239	28442	29304	28612	29251	29334	29450	29498	27854	21718	29029	19989	29250	29255	22001	29412	21760	29092	29219	21693	29257	21954	29123	29327	29400	29242	29285
23Y0066	11437	11610	11270	11890	29300	0	11287	11893	13504	11712	10830	12146	11419	11705	11896	12334	12460	11437	11862	11804	11821	11431	11892	13589	101	12377	12038	12432	11210	11749	13893	25500	11700	26130	11807	1211	25260	11684	25760	12474	11874	25691	12310	25395	12186	11538	11366	11773	11769
23Y0068	11273	11567	11132	11595	29281	11287	0	11589	13478	11437	11821	12121	11685	11436	11685	11732	11852	11273	11661	11951	11830	11697	12020	13203	11332	12219	11814	12331	10573	11519	13997	25477	11762	26051	11575	11357	25119	11556	25622	12309	12011	25553	12141	25052	12024	11413	11087	11640	11787
23Y0069	11908	12064	11566	11843	29336	11893	11589	0	13500	11964	12379	12082	11735	11957	11975	12663	12791	11908	12150	12107	12250	11745	12401	13743	11941	12589	12240	12860	11554	11930	14349	25451	12270	25909	12062	11903	25290	12198	25749	13008	12410	25680	12484	25209	12478	11779	11614	11788	12060
23Y0070	13172	13233	13075	13457	28598	13504	13478	13500	0	13667	13724	13553	13181	13660	13646	13774	13866	13172	13534	13584	13648	13189	13790	14832	13530	13796	13410	14309	13176	13267	15409	24396	13362	25294	13682	13581	24065	13354	24596	14218	13823	24527	13855	24297	13938	13351	13323	13453	13875
23Y0071	11240	11245	10734	11725	29741	11712	11437	11964	13667	0	12046	12358	11916	7	12039	12266	12382	11240	11776	11205	11812	11929	12197	13507	11750	12657	10924	12725	11478	11922	14158	26093	11393	26591	11934	11798	25714	11831	26290	12740	12199	26221	12813	25747	12551	11917	426	11666	11751
23Y0072	11706	12113	11522	11982	29294	10830	11821	12379	13724	12046	0	12259	12147	12039	12160	12444	12566	11706	12415	12219	12102	12158	12098	13761	10872	12968	12240	12453	11864	12175	14370	25488	11985	26310	12303	10881	25165	12018	25699	12672	12072	25630	12767	25346	12412	11800	11698	12021	11991
23Y0073	11857	12055	11654	12169	29308	12146	12121	12082	13553	12358	12259	0	11784	12351	12469	12460	12566	11857	12357	12052	12480	11795	12587	13898	12185	12835	12439	12811	11913	12026	14291	25482	12252	26072	12397	12126	25250	12014	25690	13028	12568	25621	12524	25165	12692	12152	12013	12136	12360
23Y0076	11374	11890	11273	11791	29464	11419	11685	11735	13181	11916	12147	11784	0	11909	12012	12235	12343	11374	11793	11203	12161	84	12153	13389	11462	12474	11918	12740	11448	10530	13945	25589	11730	26250	12015	11510	25399	11533	25841	12732	12146	25772	11596	25297	12502	11517	11571	11754	11873
23Y0077	11239	11244	10733	11724	29740	11705	11436	11957	13660	7	12039	12351	11909	0	12038	12265	12381	11239	11775	11204	11811	11922	12190	13506	11743	12656	10923	12724	11471	11921	14157	26086	11392	26586	11933	11791	25707	11830	26283	12739	12192	26214	12806	25746	12550	11916	425	11665	11750
23Y0078	11547	12130	11600	12163	29459	11896	11685	11975	13646	12039	12160	12469	12012	12038	0	12260	12368	11547	12105	11814	12049	12023	12459	13688	11937	12679	12209	12956	11408	12153	14145	25660	12070	26163	12152	11956	25491	12103	25947	12975	12452	25878	12804	25257	12434	11914	11690	12145	12000
23Y0079	12049	12403	11923	12214	28983	12334	11732	12663	13774	12266	12444	12460	12235	12265	12260	0	202	12049	12568	12268	12274	12247	12755	13817	12381	12854	12373	13165	11842	12384	14294	24945	12371	25654	12466	12393	24747	11455	25182	12912	12735	25113	12954	24712	12818	12132	11918	12094	12414
23Y0080	12179	12533	12045	12329	28921	12460	11852	12791	13866	12382	12566	12566	12343	12381	12368	202	0	12179	12676	12382	12380	12355	12875	13899	12503	12953	12457	13264	11958	12490	14382	24856	12475	25592	12588	12511	24557	11563	24980	13024	12853	24911	13056	24644	12930	12260	12034	12207	12526
23Y0081	0	11217	7236	11619	28985	11437	11273	11908	13172	11240	11706	11857	11374	11239	11547	12049	12179	0	11362	11441	11854	11384	11898	13112	11482	12400	11558	12369	11325	11554	13745	25366	11174	25667	11602	11536	24954	11137	25474	12313	11860	25405	12354	24802	11930	11146	10890	11608	11533
23Y0082	11362	11930	11384	11959	29520	11862	11661	12150	13534	11776	12415	12357	11793	11775	12105	12568	12676	11362	0	11833	12146	11805	12302	13182	11902	12683	12001	12819	11584	11756	14065	25694	12008	26151	12149	11860	25531	11839	25967	12484	12303	25898	12515	25380	12649	11922	11427	11881	12293
23Y0083	11441	11963	10915	11496	29146	11804	11951	12107	13584	11205	12219	12052	11203	11204	11814	12268	12382	11441	11833	0	12072	11212	12259	13615	11847	12659	11608	12722	11569	11598	13875	25800	11795	26080	12196	11827	25500	11655	25996	12866	12241	25927	12626	25370	12584	11667	10857	11454	12054
23Y0085	11854	12061	11675	12253	29430	11821	11830	12250	13648	11812	12102	12480	12161	11811	12049	12274	12380	11854	12146	12072	0	12173	12349	13746	11856	12660	12129	12950	11429	12042	14240	25536	11864	26093	12281	11918	25312	11645	25801	12959	12382	25732	12872	25304	12663	11681	11464	12261	12380
23Y0086	11384	11901	11285	11800	29474	11431	11697	11745	13189	11929	12158	11795	84	11922	12023	12247	12355	11384	11805	11212	12173	0	12165	13401	11474	12484	11930	12751	11460	10539	13956	25600	11742	26261	12027	11521	25408	11545	25850	12742	12158	25781	11606	25306	12516	11529	11582	11763	11885
23Y0087	11898	12521	11822	12346	29239	11892	12020	12401	13790	12197	12098	12587	12153	12190	12459	12755	12875	11898	12302	12259	12349	12165	0	13774	11931	12898	12413	12969	12029	12102	14391	25630	12286	26053	12359	11995	25177	12175	25638	12852	763	25569	12799	25243	12492	12044	11849	12259	12417
23Y0114	13112	13696	13098	13728	28442	13589	13203	13743	14832	13507	13761	13898	13389	13506	13688	13817	13899	13112	13182	13615	13746	13401	13774	0	13629	14184	13531	14256	13468	13475	14211	24916	13792	25299	13566	13554	24663	13185	25181	14071	13757	25112	13951	24652	13900	13540	13160	13710	13706
23Y0115	11482	11653	11317	11929	29304	101	11332	11941	13530	11750	10872	12185	11462	11743	11937	12381	12503	11482	11902	11847	11856	11474	11931	13629	0	12416	12071	12472	11262	11794	13930	25495	11744	26141	11852	1276	25218	11727	25718	12514	11913	25649	12353	25403	12233	11585	11404	11812	11809
23Y0136	12400	12726	12344	12711	28612	12377	12219	12589	13796	12657	12968	12835	12474	12656	12679	12854	12953	12400	12683	12659	12660	12484	12898	14184	12416	0	12752	13439	11842	12471	14537	24948	12456	25525	12807	12375	24752	12291	25159	13258	12847	25090	13275	24643	13155	12466	12307	12697	12725
23Y0137	11558	11879	11245	11686	29251	12038	11814	12240	13410	10924	12240	12439	11918	10923	12209	12373	12457	11558	12001	11608	12129	11930	12413	13531	12071	12752	0	12870	11676	11777	14112	25280	11913	25912	12314	12138	25092	12189	25584	12771	12339	25515	12704	25151	12715	11654	10578	11747	11975
23Y0138	12369	12877	12364	12542	29334	12432	12331	12860	14309	12725	12453	12811	12740	12724	12956	13165	13264	12369	12819	12722	12950	12751	12969	14256	12472	13439	12870	0	12116	12762	14737	25658	12558	26467	13022	12455	25486	12684	25942	13599	12972	25873	13007	25400	12944	12385	12377	12502	12937
23Y0139	11325	11665	11086	11655	29450	11210	10573	11554	13176	11478	11864	11913	11448	11471	11408	11842	11958	11325	11584	11569	11429	11460	12029	13468	11262	11842	11676	12116	0	11312	13925	25637	11427	26233	11504	11304	25368	11531	25849	12397	12026	25780	11920	25302	12022	11105	11130	11645	11571
23Y0140	11554	11902	11447	11659	29498	11749	11519	11930	13267	11922	12175	12026	10530	11921	12153	12384	12490	11554	11756	11598	12042	10539	12102	13475	11794	12471	11777	12762	11312	0	13979	25737	11761	26103	12003	11870	25438	11823	25881	12513	12084	25812	12256	25365	12627	11686	11574	11608	12147
23Y0141	13745	14162	13794	14026	27854	13893	13997	14349	15409	14158	14370	14291	13945	14157	14145	14294	14382	13745	14065	13875	14240	13956	14391	14211	13930	14537	14112	14737	13925	13979	0	24564	14355	24922	14211	13880	24312	14092	24673	14085	14398	24604	14797	24451	14588	14212	13811	14003	14166
23Y0142	25366	25846	25427	25691	21718	25500	25477	25451	24396	26093	25488	25482	25589	26086	25660	24945	24856	25366	25694	25800	25536	25600	25630	24916	25495	24948	25280	25658	25637	25737	24564	0	25293	18200	25425	25481	14163	25561	13596	25473	25585	13527	25287	15743	25339	25503	25747	25607	25491
23Y0144	11174	11790	10816	11746	29029	11700	11762	12270	13362	11393	11985	12252	11730	11392	12070	12371	12475	11174	12008	11795	11864	11742	12286	13792	11744	12456	11913	12558	11427	11761	14355	25293	0	25995	12235	11769	24981	11687	25449	12642	12227	25380	12602	24987	12162	11649	11044	11742	11981
23Y0145	25667	26318	26034	26077	19989	26130	26051	25909	25294	26591	26310	26072	26250	26586	26163	25654	25592	25667	26151	26080	26093	26261	26053	25299	26141	25525	25912	26467	26233	26103	24922	18200	25995	0	25947	26135	18569	26109	18415	26018	26044	18346	26084	18457	26006	26101	26250	26031	25856
23Y0146	11602	12056	11703	12155	29250	11807	11575	12062	13682	11934	12303	12397	12015	11933	12152	12466	12588	11602	12149	12196	12281	12027	12359	13566	11852	12807	12314	13022	11504	12003	14211	25425	12235	25947	0	11906	25172	11898	25656	12950	12374	25587	12728	25034	12531	11813	11586	12176	12118
23Y0147	11536	11756	11357	12004	29255	1211	11357	11903	13581	11798	10881	12126	11510	11791	11956	12393	12511	11536	11860	11827	11918	11521	11995	13554	1276	12375	12138	12455	11304	11870	13880	25481	11769	26135	11906	0	25260	11710	25762	12558	11971	25693	12255	25336	12314	11631	11452	11895	11857
23Y0148	24954	25327	25216	25321	22001	25260	25119	25290	24065	25714	25165	25250	25399	25707	25491	24747	24557	24954	25531	25500	25312	25408	25177	24663	25218	24752	25092	25486	25368	25438	24312	14163	24981	18569	25172	25260	0	25245	1025	25143	25175	964	25220	16358	24934	25199	25368	25244	25061
23Y0149	11137	11729	11229	11852	29412	11684	11556	12198	13354	11831	12018	12014	11533	11830	12103	11455	11563	11137	11839	11655	11645	11545	12175	13185	11727	12291	12189	12684	11531	11823	14092	25561	11687	26109	11898	11710	25245	0	25698	12710	12146	25629	12541	25116	12506	11799	11483	11803	11862
23Y0150	25474	25881	25708	25854	21760	25760	25622	25749	24596	26290	25699	25690	25841	26283	25947	25182	24980	25474	25967	25996	25801	25850	25638	25181	25718	25159	25584	25942	25849	25881	24673	13596	25449	18415	25656	25762	1025	25698	0	25613	25636	99	25550	16099	25420	25707	25944	25778	25583
23Y0152	12313	12668	12272	12915	29092	12474	12309	13008	14218	12740	12672	13028	12732	12739	12975	12912	13024	12313	12484	12866	12959	12742	12852	14071	12514	13258	12771	13599	12397	12513	14085	25473	12642	26018	12950	12558	25143	12710	25613	0	12837	25544	13460	25323	13136	12596	12398	12842	12893
23Y0153	11860	12507	11789	12339	29219	11874	12011	12410	13823	12199	12072	12568	12146	12192	12452	12735	12853	11860	12303	12241	12382	12158	763	13757	11913	12847	12339	12972	12026	12084	14398	25585	12227	26044	12374	11971	25175	12146	25636	12837	0	25567	12763	25199	12564	12016	11851	12251	12359
23Y0154	25405	25812	25639	25785	21693	25691	25553	25680	24527	26221	25630	25621	25772	26214	25878	25113	24911	25405	25898	25927	25732	25781	25569	25112	25649	25090	25515	25873	25780	25812	24604	13527	25380	18346	25587	25693	964	25629	99	25544	25567	0	25481	16030	25351	25638	25875	25709	25514
23Y0155	12354	12712	12126	12737	29257	12310	12141	12484	13855	12813	12767	12524	11596	12806	12804	12954	13056	12354	12515	12626	12872	11606	12799	13951	12353	13275	12704	13007	11920	12256	14797	25287	12602	26084	12728	12255	25220	12541	25550	13460	12763	25481	0	25101	13130	12445	12465	12707	12322
23Y0156	24802	25450	25102	25345	21954	25395	25052	25209	24297	25747	25346	25165	25297	25746	25257	24712	24644	24802	25380	25370	25304	25306	25243	24652	25403	24643	25151	25400	25302	25365	24451	15743	24987	18457	25034	25336	16358	25116	16099	25323	25199	16030	25101	0	24919	25242	25401	25228	25062
23Y0157	11930	12481	11884	12469	29123	12186	12024	12478	13938	12551	12412	12692	12502	12550	12434	12818	12930	11930	12649	12584	12663	12516	12492	13900	12233	13155	12715	12944	12022	12627	14588	25339	12162	26006	12531	12314	24934	12506	25420	13136	12564	25351	13130	24919	0	12296	12204	12336	12309
23Y0158	11146	11737	11068	11818	29327	11538	11413	11779	13351	11917	11800	12152	11517	11916	11914	12132	12260	11146	11922	11667	11681	11529	12044	13540	11585	12466	11654	12385	11105	11686	14212	25503	11649	26101	11813	11631	25199	11799	25707	12596	12016	25638	12445	25242	12296	0	11569	11792	11832
23Y0159	10890	10896	10385	11377	29400	11366	11087	11614	13323	426	11698	12013	11571	425	11690	11918	12034	10890	11427	10857	11464	11582	11849	13160	11404	12307	10578	12377	11130	11574	13811	25747	11044	26250	11586	11452	25368	11483	25944	12398	11851	25875	12465	25401	12204	11569	0	11318	11404
23Y0160	11608	11768	11283	1031	29242	11773	11640	11788	13453	11666	12021	12136	11754	11665	12145	12094	12207	11608	11881	11454	12261	11763	12259	13710	11812	12697	11747	12502	11645	11608	14003	25607	11742	26031	12176	11895	25244	11803	25778	12842	12251	25709	12707	25228	12336	11792	11318	0	11805
23Y0161	11533	12077	11450	11947	29285	11769	11787	12060	13875	11751	11991	12360	11873	11750	12000	12414	12526	11533	12293	12054	12380	11885	12417	13706	11809	12725	11975	12937	11571	12147	14166	25491	11981	25856	12118	11857	25061	11862	25583	12893	12359	25514	12322	25062	12309	11832	11404	11805	0
23Y0162	14073	14719	14069	14528	30392	14134	14298	14621	16003	14466	14378	14927	14380	14463	14806	14791	14907	14073	14511	14458	14576	14392	4815	15791	14180	14806	14642	15154	14224	14383	16396	26987	14494	27337	14642	14217	26542	14377	27018	15156	5295	26949	15071	26612	14732	14242	14118	14425	14489
23Y0163	11553	11906	11511	12061	29162	11938	11728	12284	13680	12191	12501	12356	11958	12184	12171	12269	12377	11553	12128	11937	12387	11970	12391	13552	11977	12743	12142	13092	11603	11650	14325	25336	11740	25958	12351	12020	25123	11718	25473	12699	12394	25404	12839	24934	12692	12026	11841	12084	12338
23Y0164	11354	11716	11184	11556	29586	11449	5290	11599	13414	11780	12012	12184	11602	11773	11707	11870	11989	11354	11739	12111	11910	11614	12112	13374	11484	12193	11816	12249	10625	11583	13982	25700	11746	26318	11780	11459	25440	11569	25968	12452	12143	25899	12192	25382	11997	11490	11430	11586	11815
23Y0166	25099	25514	25334	25554	21706	25671	25201	25317	24229	25924	25648	25380	25439	25923	25448	24698	24629	25099	25484	25581	25291	25448	25493	24892	25663	24674	25165	25529	25411	25644	24417	15078	25172	17842	25290	25612	16446	25287	16173	25302	25434	16104	25164	15468	25247	25281	25579	25504	25136
23Y0167	12007	12376	11933	12450	29081	12414	12189	12827	14057	12747	12910	12801	12320	12744	12515	13100	13210	12007	12614	12579	12936	12332	12578	14271	12456	13225	12751	13593	12386	11986	14685	25149	12383	25697	12853	12522	24948	12554	25354	13424	12593	25285	13301	24793	13133	12504	12400	12399	12720
23Y0168	12100	12659	12051	12637	29140	12015	12160	12667	13936	12380	12185	12863	12383	12377	12592	12924	13040	12100	12552	12547	12451	12395	5153	13969	12054	12985	12530	13114	12126	12388	14499	25486	12386	25930	12650	12115	25020	12323	25453	13284	5420	25384	12934	25106	12667	12041	12032	12562	12484
23Y0169	11113	4637	11124	11748	29529	11578	11458	12113	13422	11852	11903	12122	11761	11851	11998	12252	12380	11113	11825	11961	12079	11771	12318	13520	11619	12679	12049	12889	11599	11828	14191	25763	11746	26282	12045	11686	25255	11521	25807	12639	12296	25738	12602	25391	12491	11600	11504	11741	11884
23Y0170	24733	25205	24954	25207	21691	25029	25008	24928	24078	25487	24979	24829	24975	25480	25070	24482	24415	24733	25197	25195	25032	24984	24967	24429	25027	24527	24901	25204	25204	25159	24233	15528	24815	18166	24863	24996	16159	24920	15911	24953	24901	15842	24625	15181	24938	25002	25145	25110	24861
23Y0171	11054	4548	11064	11671	29538	11512	11397	12048	13369	11796	11838	12049	11703	11795	11932	12193	12325	11054	11758	11897	12026	11713	12256	13471	11553	12620	11991	12839	11538	11765	14138	25803	11687	26307	11986	11620	25329	11464	25885	12578	12234	25816	12529	25417	12438	11528	11448	11664	11815
23Y0172	11654	12015	11603	12067	29420	11864	11920	11951	13596	12120	12168	12286	12010	12113	12166	12430	12548	11654	12175	12048	12143	12020	12413	13668	11911	12686	12099	12849	11611	12024	14279	25649	12016	26219	12366	11841	25269	11947	25742	12914	12406	25673	12007	25180	12413	11829	11772	11988	12090
23Y0173	11453	11969	11350	11752	29309	11786	11885	12059	13415	11483	12017	12252	11903	11482	12130	12177	12295	11453	12102	11888	11695	11914	12116	13652	11831	12859	12072	12713	11886	12002	14128	25409	12103	25987	12163	11776	25205	11757	25636	12616	12112	25567	12499	25290	12092	11746	11136	11743	12167
23Y0174	11050	4544	11060	11677	29534	11506	11393	12044	13373	11792	11834	12053	11700	11791	11929	12189	12321	11050	11756	11893	12022	11710	12252	13467	11549	12624	11987	12835	11534	11761	14141	25800	11683	26303	11982	11616	25326	11460	25882	12575	12230	25813	12525	25414	12434	11524	11444	11670	11811
23Y0175	10912	11236	10751	10999	29330	11357	11246	11522	12974	11123	11828	11753	10754	11122	11516	11878	11990	10912	11172	10253	11828	10766	11735	13019	11394	12089	11271	12400	11144	10952	13703	25805	10993	26052	11796	11330	25329	11327	25849	12276	11729	25780	12318	25358	12301	11244	10774	11043	11647
23Y0176	11699	12200	11815	12149	29154	11718	12004	12462	13723	12280	11700	12245	12237	12279	12233	12538	12662	11699	12380	12233	12209	12247	12402	13767	11765	12630	12451	12839	11684	12190	14155	25236	12085	26074	12055	11793	24971	12130	25485	12982	12423	25416	12656	25018	12439	12137	11931	12098	12180
ERR1974671	11363	11881	11264	11780	29455	11410	11676	11726	13170	11909	12138	11775	63	11902	12003	12226	12334	11363	11784	11192	12152	65	12144	13380	11453	12465	11909	12731	11439	10521	13936	25580	11721	26243	12006	11501	25390	11524	25832	12723	12137	25763	11587	25288	12495	11508	11562	11743	11864
ERR1974675	11560	11778	11382	12028	29277	1242	11379	11934	13606	11822	10912	12157	11540	11817	11980	12418	12536	11560	11882	11853	11941	11551	12026	13579	1307	12399	12160	12479	11335	11894	13906	25512	11793	26166	11928	96	25293	11735	25795	12582	12002	25726	12286	25363	12334	11652	11476	11919	11879
ERR1974686	11362	11880	11263	11779	29454	11409	11675	11725	13169	11908	12137	11774	62	11901	12002	12225	12333	11362	11783	11191	12151	64	12143	13379	11452	12464	11908	12730	11438	10520	13935	25579	11720	26242	12005	11500	25389	11523	25831	12722	12136	25762	11586	25287	12494	11507	11561	11742	11863
ERR1974688	12282	12623	12116	12589	29321	12331	12183	12413	13779	12658	12644	12332	12154	12651	12656	12865	12963	12282	12435	12606	12758	12163	12716	14038	12374	13114	12730	12722	12004	12184	14756	25436	12683	26175	12749	12309	25350	12574	25695	13444	12700	25626	4829	25195	12894	12378	12310	12507	12404
ERR1974694	11458	11759	11181	11537	29230	11891	11710	12153	13357	10851	12194	12363	11878	10850	12140	12250	12340	11458	11914	11536	12018	11890	12363	13427	11926	12659	664	12737	11577	11829	14076	25328	11775	25892	12276	11991	25053	12097	25579	12627	12293	25510	12613	25112	12626	11520	10505	11606	11911
ERR1974696	11052	4546	11062	11679	29536	11504	11395	12040	13369	11794	11830	12049	11696	11787	11931	12191	12323	11052	11758	11895	12024	11706	12248	13469	11545	12626	11989	12837	11530	11763	14143	25796	11685	26301	11984	11612	25322	11462	25878	12577	12226	25809	12521	25416	12436	11526	11446	11672	11813
ERR1974697	11564	11912	11457	11669	29509	11753	11529	11934	13270	11932	12179	12034	10534	11925	12162	12394	12500	11564	11766	11608	12052	10543	12106	13485	11798	12481	11787	12773	11318	56	13989	25740	11771	26110	12013	11874	25443	11833	25886	12527	12088	25817	12264	25376	12637	11696	11584	11618	12156
ERR1974703	11094	4768	11114	11722	29565	11560	11455	12086	13391	11807	11918	12102	11700	11800	11985	12224	12356	11094	11771	11929	12088	11712	12307	13554	11603	12644	12041	12853	11578	11649	14211	25827	11712	26313	12006	11670	25396	11484	25909	12607	12285	25840	12555	25457	12477	11580	11463	11711	11841
ERR1974707	13096	13684	13081	13713	28443	13575	13187	13729	14814	13491	13745	13883	13377	13490	13672	13803	13885	13096	13168	13599	13730	13389	13760	128	13615	14168	13519	14238	13452	13463	14198	24902	13774	25289	13552	13538	24650	13169	25168	14057	13743	25099	13934	24641	13886	13526	13144	13695	13692
ERR1974712	11692	12243	11562	12221	29139	11994	11934	12315	13448	12374	12092	12572	12136	12367	12364	12775	12883	11692	12311	12216	12467	12148	12154	13839	12031	12734	12332	12521	11629	12351	14387	25274	11904	26018	12340	12030	24873	12066	25357	13027	12173	25288	12723	24952	10278	11969	12027	12080	12203
ERR1974720	11842	12049	11663	12241	29420	11803	11820	12232	13630	11800	12084	12462	12147	11793	12037	12262	12368	11842	12134	12062	110	12159	12333	13735	11838	12648	12117	12938	11413	12032	14230	25520	11852	26077	12269	11900	25296	11633	25785	12947	12366	25716	12854	25294	12651	11671	11452	12249	12367
ERR1974723	26486	27029	26874	26841	19246	26877	26779	26820	25851	27197	26907	26711	26918	27190	26935	26426	26366	26486	27013	26765	26708	26928	26723	25931	26883	26322	26742	26957	26918	26939	25680	18577	26481	17470	26710	26825	18809	26758	18648	26527	26654	18579	26673	18449	26622	26643	26854	26744	26760
ERR1974724	11980	12551	11941	12545	29169	11890	12046	12556	13856	12272	12060	12757	12265	12265	12498	12824	12944	11980	12436	12455	12348	12277	5002	13869	11931	12907	12438	13021	12013	12269	14411	25538	12270	25953	12546	11995	25161	12203	25600	13168	5269	25531	12824	25144	12571	11925	11924	12469	12380
ERR1974730	11057	4551	11067	11682	29541	11515	11400	12051	13380	11799	11841	12060	11706	11798	11935	12196	12328	11057	11761	11900	12029	11716	12259	13474	11556	12631	11994	12842	11541	11768	14149	25806	11690	26310	11989	11623	25333	11467	25889	12581	12237	25820	12532	25420	12441	11531	11451	11675	11818
ERR1974731	9508	11599	9057	11580	28847	11247	11101	11724	13430	11435	11867	11847	11606	11434	11807	11866	11984	9508	11611	11617	11720	11618	11871	13322	11294	12308	11495	12518	11275	11586	13745	25043	11406	25663	11719	11285	24833	11420	25344	12356	11863	25275	12363	24771	12147	11084	11085	11575	11544
ERR1974733	11369	11891	11276	11692	29271	11723	11798	11988	13369	11402	11918	12159	11849	11395	12043	12162	12282	11369	12015	11809	11628	11860	12063	13567	11768	12822	11987	12669	11820	11949	14053	25416	12047	25978	12081	11711	25228	11690	25661	12556	12059	25592	12444	25285	12057	11685	11055	11683	12159
ERR1974736	24799	25449	25099	25344	21951	25386	25051	25202	24288	25744	25339	25156	25288	25737	25254	24709	24641	24799	25379	25367	25301	25297	25234	24651	25396	24642	25150	25399	25295	25362	24448	15734	24986	18450	25031	25329	16351	25115	16092	25320	25190	16023	25090	31	24916	25241	25398	25227	25061
ERR1974738	11603	11719	11271	128	29270	11868	11577	11821	13445	11709	11962	12155	11767	11702	12147	12200	12315	11603	11944	11482	12237	11776	12324	13716	11907	12703	11670	12526	11633	11643	14020	25667	11730	26055	12141	11982	25298	11836	25831	12899	12317	25762	12715	25327	12453	11802	11361	1031	11931
ERR1974740	25411	25818	25645	25791	21699	25697	25559	25686	24533	26227	25635	25627	25778	26220	25884	25119	24917	25411	25904	25933	25738	25787	25575	25118	25655	25096	25521	25879	25786	25818	24610	13533	25386	18352	25593	25699	962	25635	93	25550	25573	36	25487	16036	25357	25644	25881	25715	25520
ERR1974756	11299	11639	11060	11629	29424	11184	10547	11528	13150	11452	11838	11887	11422	11445	11382	11816	11932	11299	11558	11543	11403	11434	12003	13442	11236	11816	11650	12090	80	11286	13899	25611	11403	26207	11478	11278	25344	11505	25825	12371	12000	25756	11895	25276	11996	11079	11104	11619	11545
ERR1974763	24732	25202	24953	25206	21690	25028	25007	24927	24079	25480	24978	24828	24972	25473	25069	24481	24414	24732	25196	25194	25031	24983	24966	24428	25026	24526	24900	25203	25203	25160	24232	15525	24814	18165	24862	24995	16164	24919	15916	24952	24900	15847	24624	15180	24935	25001	25142	25109	24858
ERR1974770	11062	4555	11072	11687	29546	11514	11405	12050	13379	11803	11840	12059	11706	11796	11941	12201	12333	11062	11766	11905	12034	11716	12258	13479	11555	12636	11998	12845	11540	11773	14154	25806	11695	26311	11994	11622	25332	11472	25888	12586	12236	25819	12531	25426	12446	11536	11455	11680	11823
ERR1974771	12405	12731	12349	12723	28616	12376	12226	12588	13803	12662	12965	12844	12472	12655	12682	12857	12956	12405	12686	12660	12663	12482	12896	14189	12415	73	12757	13442	11843	12478	14547	24947	12461	25528	12814	12374	24752	12294	25159	13265	12844	25090	13276	24649	13160	12471	12312	12711	12728
ERR1974772	11093	4587	11103	11718	29577	11545	11436	12081	13410	11835	11871	12090	11737	11828	11972	12231	12363	11093	11797	11936	12065	11747	12289	13510	11586	12667	12030	12876	11571	11804	14185	25837	11726	26342	12025	11653	25363	11503	25919	12617	12267	25850	12562	25456	12477	11567	11487	11711	11854
ERR1974775	11436	11609	11269	11889	29299	15	11286	11892	13503	11709	10829	12145	11416	11702	11895	12333	12459	11436	11861	11803	11820	11430	11891	13588	100	12376	12037	12431	11209	11748	13892	25499	11699	26127	11806	1210	25259	11683	25759	12473	11873	25690	12309	25394	12183	11537	11365	11772	11768
ERR1974782	24891	25272	25155	25217	22017	25223	25056	25232	24036	25662	25143	25194	25340	25655	25435	24743	24553	24891	25478	25444	25255	25349	25114	24612	25181	24729	25049	25439	25313	25382	24275	14187	24932	18595	25118	25223	126	25193	1139	25133	25110	1078	25169	16404	24879	25154	25316	25140	25009
ERR1974793	24968	25496	25249	25323	21697	25233	25137	25294	24341	25624	25275	25081	25118	25617	25346	24572	24505	24968	25386	25384	25187	25127	25180	24578	25238	24536	25017	25370	25371	25250	24244	15967	24972	18308	25136	25191	16558	25112	16263	25130	25125	16194	24958	15465	24970	25126	25279	25305	25136
ERR1974794	10879	10821	10374	11567	29293	11530	10930	11648	13280	4252	11763	12109	11503	4245	11821	12069	12171	10879	11512	10750	11437	11514	11823	13213	11572	12279	10357	12333	11270	11530	13778	25611	11104	26065	11786	11556	25293	11695	25831	12377	11846	25762	12500	25328	12109	11696	3903	11543	11495
ERR1974806	11533	11753	11355	11999	29252	1215	11354	11907	13581	11795	10885	12130	11515	11790	11953	12391	12509	11533	11857	11826	11916	11526	11999	13554	1280	12372	12135	12452	11308	11867	13879	25487	11766	26141	11903	69	25266	11708	25768	12555	11975	25699	12259	25336	12311	11629	11449	11890	11854
ERR1974821	11597	11710	11265	120	29266	11862	11572	11814	13436	11703	11955	12149	11763	11696	12140	12192	12307	11597	11937	11474	12231	11772	12316	13708	11901	12696	11664	12520	11626	11637	14012	25663	11724	26051	12135	11976	25294	11830	25827	12893	12309	25758	12709	25323	12449	11796	11355	1023	11924
ERR2931034	11631	11745	11299	146	29297	11893	11607	11846	13460	11735	11987	12175	11795	11728	12175	12226	12341	11631	11972	11505	12263	11806	12349	13742	11932	12723	11698	12551	11661	11671	14038	25692	11758	26080	12168	12007	25322	11864	25855	12924	12342	25786	12740	25356	12476	11830	11389	1049	11959
Reference	25402	25809	25636	25782	21690	25688	25550	25677	24524	26218	25627	25618	25769	26211	25875	25110	24908	25402	25895	25924	25729	25778	25566	25109	25646	25087	25512	25870	25777	25809	24601	13524	25377	18343	25584	25690	961	25626	96	25541	25564	27	25478	16027	25348	25635	25872	25706	25511
SRR21053625	12053	12598	11965	12462	29830	12286	12294	12575	14400	12277	12508	12875	12366	12276	12513	12930	13046	12053	12814	12569	12891	12378	12931	14204	12326	13237	12496	13460	12083	12670	14669	26036	12494	26397	12630	12374	25619	12377	26141	13408	12873	26072	12817	25605	12816	12356	11930	12320	627
SRR21053630	11639	12192	11636	12213	29243	11945	11426	12304	13423	12401	12412	12077	12041	12394	12366	12548	12666	11639	12372	12175	12232	12053	12287	13903	11986	12656	12467	13037	11612	12020	14196	25533	12217	26059	12183	11983	25212	12211	25684	13052	12298	25617	12703	25095	12509	12123	12053	12209	12249
SRR21053688	12099	12452	12059	12702	28883	12252	12090	12784	14001	12521	12450	12806	12508	12514	12758	12699	12811	12099	12272	12650	12743	12520	12632	13859	12292	13044	12558	13387	12175	12299	13875	25251	12429	25801	12737	12336	24922	12496	25392	428	12617	25323	13239	25112	12920	12382	12179	12629	12677
SRR21053694	11339	11670	11189	11339	29437	11333	5780	11653	13340	11708	11807	12034	11656	11701	11585	11758	11883	11339	11689	11929	11917	11668	12111	13392	11374	12082	11741	12193	10470	11407	13936	25641	11555	26164	11780	11439	25285	11436	25817	12331	12145	25748	12191	25235	11927	11511	11358	11384	11762
SRR21053712	11008	11210	10865	11749	29462	11571	11316	11977	13360	11666	11905	11894	11243	11659	11643	12019	12127	11008	11570	11712	11813	11252	11913	13355	11620	12496	11805	12570	11405	11127	13991	25698	11560	26210	12020	11639	25422	11552	25887	12484	11967	25818	12116	25410	12260	11519	11320	11705	12000
SRR21053731	11766	12236	11833	11868	29126	11783	12059	12497	13589	12248	11678	12281	12107	12241	12342	12522	12632	11766	12189	12065	12423	12118	12138	13789	11832	12818	12345	12748	11919	12063	14339	25411	12004	26110	12212	11783	25085	12075	25613	13160	12152	25544	12433	25332	12252	11995	11903	11905	12262
SRR21053754	13072	13660	13058	13690	28417	13545	13163	13699	14786	13467	13715	13853	13347	13460	13648	13779	13861	13072	13144	13576	13706	13359	13730	128	13585	14144	13495	14216	13420	13439	14175	24872	13750	25257	13528	13510	24620	13145	25138	14033	13713	25069	13904	24618	13862	13502	13120	13672	13668
SRR7813516	11327	11767	11282	11643	29502	11700	11768	12075	13602	11826	11872	12330	11991	11825	12032	12326	12436	11327	12125	12013	11756	12002	12170	13732	11739	12529	11910	12938	11517	11663	14286	25738	11558	26362	12198	11844	25276	11702	25795	12834	12122	25726	12642	25280	12392	11796	11480	11612	11742
SRR7813525	11512	12154	11642	12354	29351	12015	12007	12228	13144	12362	12375	11941	11702	12355	12224	12325	12441	11512	12264	12295	12326	11714	12460	13835	12054	12968	12180	13024	11618	12007	14216	25488	12291	26154	12288	12003	25072	12143	25620	12902	12461	25551	12413	25086	12588	12113	12015	12362	12444
SRR7813528	27857	28277	28100	28063	15858	28176	28001	28122	27446	28622	28233	28180	28175	28615	28229	27846	27800	27857	28178	27982	28046	28187	28143	27333	28190	27593	28036	28263	28201	28190	27014	21860	27930	20360	27962	28153	22210	28116	22002	27944	28096	21935	27818	22044	27741	28063	28283	28051	27960
SRR7813533	11450	11621	11283	11903	29311	48	11300	11906	13516	11723	10841	12159	11430	11716	11908	12347	12473	11450	11875	11817	11834	11444	11905	13602	107	12390	12051	12445	11223	11762	13904	25509	11713	26141	11818	1224	25271	11697	25771	12487	11887	25702	12323	25406	12196	11551	11379	11786	11782
SRR7813539	11076	4572	11088	11693	29553	11532	11419	12070	13387	11820	11860	12067	11725	11819	11955	12214	12346	11076	11782	11917	12048	11735	12278	13493	11575	12638	12015	12857	11558	11787	14159	25826	11709	26328	12008	11642	25347	11486	25903	12601	12256	25834	12551	25436	12460	11550	11472	11685	11837
SRR7813560	11510	11900	11330	11063	29388	11548	11515	12088	13391	11825	11997	12193	11607	11822	11928	12249	12363	11510	11756	11854	11846	11619	12075	13291	11598	12445	11998	12530	11512	11750	13904	25652	11792	26154	12159	11516	25385	11776	25861	12522	12109	25792	12417	25336	12427	11810	11479	11014	11855
SRR7813563	25049	25585	25265	25544	21892	25468	25230	25415	24357	25821	25533	25379	25400	25820	25407	24836	24749	25049	25577	25549	25287	25411	25523	24900	25468	24723	25365	25617	25437	25610	24601	16051	25175	18451	25282	25464	16461	25272	16180	25397	25444	16111	25204	15839	25361	25367	25478	25470	25239
SRR7813571	11549	11890	11195	11932	29358	11669	11541	12344	13518	11780	11953	12270	11894	11779	12102	12284	12383	11549	11782	12035	12105	11906	12193	13652	11716	12606	11734	12844	11643	11773	14218	25645	11809	26278	12200	11664	25424	11475	25814	12537	12192	25745	12443	25307	12313	11843	11433	11953	12089
SRR7813587	11917	12056	11557	11910	29384	11926	11609	297	13530	11977	12400	12085	11764	11970	12000	12700	12828	11917	12177	12136	12243	11776	12436	13772	11974	12634	12249	12892	11545	11951	14392	25477	12305	25952	12041	11936	25333	12224	25792	13033	12445	25723	12496	25251	12509	11807	11631	11855	12087
SRR7813588	11902	12552	11817	12388	29260	11925	12052	12479	13856	12235	12111	12619	12200	12232	12515	12792	12910	11902	12339	12274	12427	12212	936	13794	11964	12909	12385	13020	12086	12140	14442	25651	12260	26100	12417	12019	25244	12177	25705	12861	287	25636	12833	25265	12585	12047	11889	12300	12408
SRR8737301	11606	12091	11557	11907	29181	11953	12080	12403	13750	12151	12499	12472	12034	12150	12169	12584	12693	11606	12250	12077	12038	12043	12279	13550	11993	12735	12230	13013	11682	12133	14113	25609	11812	26019	12559	11975	25363	12108	25857	13074	12247	25788	12579	25245	12782	12032	11804	11968	12119
SRR8737371	11793	12422	11416	12276	29241	12167	12091	12472	13848	12199	12712	12567	12004	12198	12390	12914	13020	11793	9369	12240	12668	12016	12580	13769	12206	13107	12293	12927	12100	12163	14363	25398	12140	25925	12387	12213	25326	12250	25726	12891	12588	25657	12875	25158	12802	12265	11851	12240	12590
SRR8737401	11547	12130	11600	12163	29459	11896	11685	11975	13646	12037	12160	12469	12012	12036	34	12260	12368	11547	12105	11814	12049	12023	12459	13688	11937	12679	12209	12956	11408	12153	14145	25660	12070	26163	12152	11956	25491	12103	25947	12975	12452	25878	12804	25257	12434	11914	11688	12145	12000
SRR8737462	11488	12054	11517	11915	29396	11549	11714	12048	13668	12095	11870	12305	11821	12088	12071	12430	12552	11488	12118	12043	11963	11833	12112	13604	11590	12720	12150	12759	11560	12188	14058	25488	11926	26241	12119	11579	25292	11675	25728	12887	12122	25659	12611	25212	12447	11791	11746	11885	12167
SRR8737464	11280	11931	11050	11700	29510	11919	11941	12172	13520	11806	12408	12343	11390	11805	12025	12502	12596	11280	11703	11324	12248	11400	12344	13532	11961	12597	12126	12984	11676	11587	14378	25691	11839	26306	12226	11933	25387	12081	25899	12730	12336	25830	12786	25245	12676	11983	11455	11749	12020
SRR8737466	11573	11932	11345	11797	29576	11768	11692	11922	13624	11887	11895	12143	11786	11880	12188	12376	12494	11573	11956	11754	12117	11797	12211	13612	11816	12445	12301	12666	11477	11950	14201	25866	11773	26440	12178	11772	25585	11785	26050	12864	12213	25981	12561	25459	12337	11925	11538	11667	11717
SRR8737473	11206	11698	10619	11279	29479	11582	11659	11772	13269	10925	11947	11812	10886	10924	11786	12070	12188	11206	11568	1716	12005	10899	12039	13403	11627	12430	11416	12535	11293	11321	13778	25867	11532	26268	11974	11607	25513	11353	26025	12592	12019	25956	12370	25425	12442	11474	10579	11270	11842
SRR8737531	11328	11824	11208	11716	29328	11827	11457	12069	13346	11709	11647	12310	11854	11702	12086	12030	12122	11328	11970	11452	11665	11868	12065	13446	11867	12454	11927	12567	11512	11751	14190	25454	11578	26074	12048	11828	25138	9920	25613	12398	12039	25544	12461	25176	12211	11718	11364	11693	11842
SRR8737608	11977	12381	11752	12203	29389	12221	12081	12471	13731	12481	12034	12641	12176	12480	12460	12544	12658	11977	12387	12292	12400	12189	12492	13941	12263	12964	12342	11258	11787	12053	14411	25494	12291	26216	12446	12327	25360	12153	25769	12960	12498	25700	12274	25330	12421	11391	12134	12155	12482
SRR8737614	11492	11848	11360	11977	29393	11646	11595	11992	13246	11838	11758	12292	11725	11831	11986	12184	12310	11492	12046	11883	11623	11735	12444	13347	11688	12534	11894	12665	11405	11585	14104	25646	11653	26253	12081	11783	25489	11523	25911	12835	12426	25842	12535	25349	12271	10805	11489	11932	11803
SRR8737619	11758	12302	11670	12172	29544	11988	12004	12281	14108	11986	12216	12581	12094	11985	12223	12643	12759	11758	12514	12275	12597	12106	12642	13929	12028	12935	12206	13164	11796	12374	14391	25758	12202	26109	12339	12076	25342	12083	25866	13112	12584	25797	12545	25329	12526	12059	11639	12030	323
SRR8737620	11930	12349	11826	11666	29479	12165	12065	12338	13908	12410	12501	12717	12453	12403	12613	12596	12714	11930	12723	12556	12559	12466	12833	14111	12208	12952	12488	13222	12032	12305	14559	25658	12386	26298	12643	12252	25413	12343	25929	13142	12798	25860	12516	25452	12503	12233	12063	11731	12513
SRR8737654	25372	25852	25431	25697	21724	25506	25481	25457	24402	26099	25492	25488	25595	26092	25666	24951	24862	25372	25698	25806	25542	25606	25634	24920	25501	24954	25286	25664	25643	25743	24570	40	25297	18206	25429	25487	14169	25567	13602	25479	25589	13533	25293	15749	25343	25507	25753	25613	25497
SRR8737691	11372	11904	11281	11713	29250	11736	11807	12014	13367	11419	11921	12172	11857	11412	12075	12183	12303	11372	12018	11824	11639	11870	12084	13576	11781	12825	11994	12677	11839	11930	14058	25369	12072	25945	12095	11724	25188	11715	25621	12567	12080	25552	12450	25276	12057	11689	11074	11704	12158
[truncated: 77 more columns]
